# Supplementary material for: 7-Hy­droxy-1,2,3,4-tetra­hydro­quinolin-2-one dihydrate
Source: Acta Crystallogr Sect E Struct Rep Online. 2012 Jun 13;68(Pt 7):o2036. doi: 10.1107/S1600536812025263 (PMC3393305; doi:10.1107/S1600536812025263)
Supplement: Supplementary file 1 [file e-68-o2036-sup1.cif]

##############################################################################
#                                                                            #
# This CIF contains the data in a paper accepted for publication in          #
# Acta Crystallographica Section E. It conforms to the requirements of       #
# Notes for Authors for Acta Crystallographica Section E, and has been       #
# peer reviewed under the auspices of the IUCr Commission on Journals.       #
#                                                                            #
# Full details of the Crystallographic Information File format               #
# are given in the paper "The Crystallographic Information File (CIF):       #
# a New Standard Archive File for Crystallography" by S. R. Hall, F. H.      #
# Allen and I. D. Brown [Acta Cryst. (1991), A47, 655-685].                  #
#                                                                            #
# The current version of the core CIF dictionary is obtainable from          #
# ftp://ftp.iucr.org/pub/cif_core.dic.                                       #
#                                                                            #
# Software is freely available for graphical display of the structure(s)     #
# in this CIF. For information consult the CIF software page                 #
# http://www.iucr.org/resources/cif/software.                                #
#                                                                            #
# This file may be used for bona fide research purposes within the           #
# scientific community so long as proper attribution is given to the journal # 
# article from which it was obtained.                                        #
#                                                                            #
##############################################################################
data_global
_audit_creation_method     SHELXL-97
_journal_date_recd_electronic     2012-05-30
_journal_date_accepted     2012-06-03
_journal_name_full     'Acta Crystallographica, Section E'
_journal_year     2012
_journal_volume     68
_journal_issue      7
_journal_page_first     o2036
_journal_page_last     o2036
_journal_paper_category     QO
_journal_paper_doi     10.1107/S1600536812025263
_journal_coeditor_code     HB6830
_publ_contact_author_name     'Qian-Shou Zong'
_publ_contact_author_address
;
College of Biology and Chemical Engineering
Jiaxing University
Jiaxing Zhejiang 314001
People's Republic of China
;
_publ_contact_author_email     zongqianshou@163.com
_publ_contact_author_fax     ?
_publ_contact_author_phone     ?
_publ_section_title
;
7-Hydroxy-1,2,3,4-tetrahydroquinolin-2-one dihydrate
;
loop_
    _publ_author_name
    _publ_author_address
    'Qian-Shou Zong'
;
College of Biology and Chemical Engineering
Jiaxing University
Jiaxing Zhejiang 314001
People's Republic of China
;
    'Jian-Yi Wu'
;
College of Biology and Chemical Engineering
Jiaxing University
Jiaxing Zhejiang 314001
People's Republic of China
;
_chemical_name_systematic
;
7-Hydroxy-3,4-dihydro-1<i>H</i>-quinolin-2-one dihydrate
;
data_I
_chemical_name_systematic
;
7-Hydroxy-1,2,3,4-tetrahydroquinolin-2-one dihydrate
;
_chemical_name_common     ?
_chemical_formula_moiety     'C9 H9 N O2, 2(H2 O)'
_chemical_formula_sum     'C9 H13 N O4'
_chemical_formula_iupac     'C9 H9 N O2, 2H2 O'
_chemical_formula_weight     199.20
_chemical_melting_point     ?
_symmetry_cell_setting     orthorhombic
_symmetry_space_group_name_H-M     'P b c a'
loop_
    _symmetry_equiv_pos_as_xyz
    'x, y, z'
    '-x+1/2, y+1/2, z'
    'x, -y+1/2, z+1/2'
    '-x+1/2, -y, z+1/2'
    '-x, -y, -z'
    'x-1/2, -y-1/2, -z'
    '-x, y-1/2, -z-1/2'
    'x-1/2, y, -z-1/2'
_cell_length_a     15.4597(16)
_cell_length_b     12.7864(12)
_cell_length_c     20.312(2)
_cell_angle_alpha     90.00
_cell_angle_beta     90.00
_cell_angle_gamma     90.00
_cell_volume     4015.1(7)
_cell_formula_units_Z     16
_cell_measurement_reflns_used     11198
_cell_measurement_theta_min     2.8
_cell_measurement_theta_max     25.3
_cell_measurement_temperature     298(2)
_exptl_crystal_description     Block
_exptl_crystal_colour     Colorless
_exptl_crystal_size_max     0.20
_exptl_crystal_size_mid     0.17
_exptl_crystal_size_min     0.15
_exptl_crystal_density_diffrn     1.318
_exptl_crystal_density_meas     ?
_exptl_crystal_density_method     'not measured'
_exptl_crystal_F_000     1696
_exptl_absorpt_coefficient_mu     0.104
_exptl_absorpt_correction_type     multi-scan
_exptl_absorpt_process_details     '(SADABS; Sheldrick, 2004)'
_exptl_absorpt_correction_T_min     0.9795
_exptl_absorpt_correction_T_max     0.9846
_exptl_special_details     ?
_diffrn_ambient_temperature     298(2)
_diffrn_radiation_type     MoK\a
_diffrn_radiation_wavelength     0.71070
_diffrn_radiation_source     'fine-focus sealed tube'
_diffrn_radiation_monochromator     graphite
_diffrn_measurement_device_type     'Bruker APEXII CCD'
_diffrn_measurement_method     '\w scan'
_diffrn_detector_area_resol_mean     ?
_diffrn_reflns_number     36302
_diffrn_reflns_av_R_equivalents     0.0583
_diffrn_reflns_av_sigmaI/netI     0.0291
_diffrn_reflns_theta_min     3.08
_diffrn_reflns_theta_max     25.35
_diffrn_reflns_theta_full     25.35
_diffrn_measured_fraction_theta_max     0.994
_diffrn_measured_fraction_theta_full     0.994
_diffrn_reflns_limit_h_min     -18
_diffrn_reflns_limit_h_max     18
_diffrn_reflns_limit_k_min     -15
_diffrn_reflns_limit_k_max     15
_diffrn_reflns_limit_l_min     -24
_diffrn_reflns_limit_l_max     22
_diffrn_standards_number     0
_diffrn_standards_interval_count     ?
_diffrn_standards_interval_time     ?
_diffrn_standards_decay_%     ?
_refine_special_details
;
 Refinement of F^2^ against ALL reflections.  The weighted R-factor wR and
 goodness of fit S are based on F^2^, conventional R-factors R are based
 on F, with F set to zero for negative F^2^. The threshold expression of
 F^2^ > 2sigma(F^2^) is used only for calculating R-factors(gt) etc. and is
 not relevant to the choice of reflections for refinement.  R-factors based
 on F^2^ are statistically about twice as large as those based on F, and R-
 factors based on ALL data will be even larger.
;
_reflns_number_total     3659
_reflns_number_gt     3061
_reflns_threshold_expression     I>2\s(I)
_refine_ls_structure_factor_coef     Fsqd
_refine_ls_matrix_type     full
_refine_ls_R_factor_all     0.1018
_refine_ls_R_factor_gt     0.0837
_refine_ls_wR_factor_gt     0.1672
_refine_ls_wR_factor_ref     0.1751
_refine_ls_goodness_of_fit_ref     1.300
_refine_ls_restrained_S_all     1.298
_refine_ls_number_reflns     3659
_refine_ls_number_parameters     287
_refine_ls_number_restraints     14
_refine_ls_hydrogen_treatment     mixed
_refine_ls_weighting_scheme     calc
_refine_ls_weighting_details
         'calc w=1/[\s^2^(Fo^2^)+(0.0561P)^2^+1.7267P] where P=(Fo^2^+2Fc^2^)/3'
_atom_sites_solution_hydrogens     geom
_atom_sites_solution_primary     direct
_atom_sites_solution_secondary     difmap
_refine_ls_shift/su_max     0.000
_refine_ls_shift/su_mean     0.000
_refine_diff_density_max     0.145
_refine_diff_density_min     -0.169
_refine_ls_extinction_method     none
_refine_ls_extinction_coef     ?
loop_
    _atom_type_symbol
    _atom_type_description
    _atom_type_scat_dispersion_real
    _atom_type_scat_dispersion_imag
    _atom_type_scat_source
    'C' 'C' 0.0033 0.0016
                         'International Tables Vol C Tables 4.2.6.8 and 6.1.1.4'
    'H' 'H' 0.0000 0.0000
                         'International Tables Vol C Tables 4.2.6.8 and 6.1.1.4'
    'N' 'N' 0.0061 0.0033
                         'International Tables Vol C Tables 4.2.6.8 and 6.1.1.4'
    'O' 'O' 0.0106 0.0060
                         'International Tables Vol C Tables 4.2.6.8 and 6.1.1.4'
_computing_data_collection     'APEX2 (Bruker, 2004)'
_computing_cell_refinement     'SAINT (Bruker, 2004)'
_computing_data_reduction     'SAINT (Bruker, 2004)'
_computing_structure_solution     'SHELXS97 (Sheldrick, 2008)'
_computing_structure_refinement     'SHELXL97 (Sheldrick, 2008)'
_computing_molecular_graphics     'SHELXTL (Sheldrick, 2008)'
_computing_publication_material     'SHELXTL (Sheldrick, 2008)'
loop_
    _atom_site_type_symbol
    _atom_site_label
    _atom_site_fract_x
    _atom_site_fract_y
    _atom_site_fract_z
    _atom_site_U_iso_or_equiv
    _atom_site_adp_type
    _atom_site_calc_flag
    _atom_site_refinement_flags
    _atom_site_occupancy
    _atom_site_symmetry_multiplicity
    _atom_site_disorder_assembly
    _atom_site_disorder_group
    H H6B 0.044(4) 0.0608(19) 0.2751(18) 0.17(2) Uiso d D 1 1 . .
    H H6A 0.049(3) 0.012(3) 0.2142(6) 0.098(14) Uiso d D 1 1 . .
    O O1 0.36079(14) 0.44183(15) -0.04017(9) 0.0563(6) Uani d . 1 1 . .
    O O2 0.3059(2) 0.18779(19) 0.26380(11) 0.0877(9) Uani d . 1 1 . .
    H H2A 0.3128 0.2485 0.2756 0.132 Uiso calc R 1 1 . .
    O O3 0.06233(14) 0.02384(15) 0.12063(10) 0.0586(6) Uani d . 1 1 . .
    O O4 0.06082(19) 0.31032(17) -0.17569(10) 0.0706(7) Uani d . 1 1 . .
    H H4 0.0693 0.2514 -0.1903 0.106 Uiso calc R 1 1 . .
    O O5 0.29566(19) 0.49405(18) 0.83784(11) 0.0750(7) Uani d D 1 1 . .
    O O6 0.0409(2) 0.00260(19) 0.25515(12) 0.0779(8) Uani d D 1 1 . .
    O O7 0.4001(2) 0.6303(2) 0.76488(14) 0.0886(9) Uani d D 1 1 . .
    O O8 0.8445(2) 0.3721(2) 0.18171(13) 0.0800(8) Uani d D 1 1 . .
    N N1 0.35559(16) 0.35016(17) 0.05386(11) 0.0456(6) Uani d D 1 1 . .
    N N2 0.07165(16) 0.11997(17) 0.02837(11) 0.0465(6) Uani d D 1 1 . .
    C C1 0.33970(18) 0.3603(2) -0.01053(13) 0.0430(7) Uani d . 1 1 . .
    C C2 0.29447(19) 0.2720(2) -0.04418(14) 0.0488(7) Uani d . 1 1 . .
    H H2C 0.3106 0.2716 -0.0903 0.059 Uiso calc R 1 1 . .
    H H2B 0.2325 0.2833 -0.0417 0.059 Uiso calc R 1 1 . .
    C C3 0.3158(2) 0.1665(2) -0.01435(15) 0.0550(8) Uani d . 1 1 . .
    H H3A 0.2761 0.1144 -0.0314 0.066 Uiso calc R 1 1 . .
    H H3B 0.3739 0.1463 -0.0271 0.066 Uiso calc R 1 1 . .
    C C4 0.30961(19) 0.1692(2) 0.05908(14) 0.0481(7) Uani d . 1 1 . .
    C C5 0.2861(2) 0.0849(2) 0.09787(16) 0.0611(9) Uani d . 1 1 . .
    H H5 0.2708 0.0224 0.0776 0.073 Uiso calc R 1 1 . .
    C C6 0.2847(2) 0.0905(3) 0.16567(16) 0.0666(9) Uani d . 1 1 . .
    H H6 0.2689 0.0324 0.1905 0.080 Uiso calc R 1 1 . .
    C C7 0.3070(2) 0.1830(2) 0.19654(15) 0.0600(9) Uani d . 1 1 . .
    C C8 0.3304(2) 0.2690(2) 0.15928(14) 0.0547(8) Uani d . 1 1 . .
    H H8 0.3453 0.3315 0.1797 0.066 Uiso calc R 1 1 . .
    C C9 0.33155(18) 0.2613(2) 0.09142(13) 0.0442(7) Uani d . 1 1 . .
    C C10 0.05833(18) 0.1108(2) 0.09337(14) 0.0470(7) Uani d . 1 1 . .
    C C11 0.0364(2) 0.2089(2) 0.13002(15) 0.0596(8) Uani d . 1 1 . .
    H H11A 0.0521 0.2004 0.1759 0.071 Uiso calc R 1 1 . .
    H H11B -0.0256 0.2204 0.1279 0.071 Uiso calc R 1 1 . .
    C C12 0.0823(2) 0.3036(2) 0.10257(15) 0.0559(8) Uani d . 1 1 . .
    H H12A 0.0577 0.3663 0.1218 0.067 Uiso calc R 1 1 . .
    H H12B 0.1429 0.3007 0.1147 0.067 Uiso calc R 1 1 . .
    C C13 0.07463(18) 0.3091(2) 0.02891(14) 0.0453(7) Uani d . 1 1 . .
    C C14 0.0744(2) 0.4010(2) -0.00691(15) 0.0542(8) Uani d . 1 1 . .
    H H14 0.0774 0.4645 0.0154 0.065 Uiso calc R 1 1 . .
    C C15 0.0699(2) 0.4015(2) -0.07439(15) 0.0569(8) Uani d . 1 1 . .
    H H15 0.0700 0.4647 -0.0971 0.068 Uiso calc R 1 1 . .
    C C16 0.06517(19) 0.3081(2) -0.10861(14) 0.0500(7) Uani d . 1 1 . .
    C C17 0.06498(18) 0.2143(2) -0.07431(14) 0.0470(7) Uani d . 1 1 . .
    H H17 0.0615 0.1511 -0.0968 0.056 Uiso calc R 1 1 . .
    C C18 0.06997(18) 0.2159(2) -0.00617(13) 0.0415(6) Uani d . 1 1 . .
    H H1 0.379(2) 0.4051(18) 0.0750(15) 0.080 Uiso d D 1 1 . .
    H H2 0.085(2) 0.0608(16) 0.0065(15) 0.080 Uiso d D 1 1 . .
    H H8A 0.7976(12) 0.407(2) 0.1786(18) 0.080 Uiso d D 1 1 . .
    H H5B 0.317(2) 0.476(2) 0.8746(9) 0.080 Uiso d D 1 1 . .
    H H7A 0.4461(13) 0.595(2) 0.7583(18) 0.080 Uiso d D 1 1 . .
    H H8B 0.8793(16) 0.412(2) 0.2025(16) 0.080 Uiso d D 1 1 . .
    H H5A 0.292(2) 0.4385(16) 0.8149(13) 0.080 Uiso d D 1 1 . .
    H H7B 0.3651(16) 0.591(2) 0.7857(17) 0.080 Uiso d D 1 1 . .
loop_
    _atom_site_aniso_label
    _atom_site_aniso_U_11
    _atom_site_aniso_U_22
    _atom_site_aniso_U_33
    _atom_site_aniso_U_12
    _atom_site_aniso_U_13
    _atom_site_aniso_U_23
    O1 0.0830(15) 0.0451(12) 0.0409(11) -0.0094(11) -0.0055(10) 0.0034(9)
    O2 0.156(3) 0.0627(15) 0.0439(14) -0.0189(17) -0.0015(15) 0.0082(11)
    O3 0.0874(16) 0.0441(12) 0.0443(12) 0.0079(11) 0.0094(10) 0.0045(9)
    O4 0.115(2) 0.0526(13) 0.0444(13) 0.0070(14) -0.0001(12) 0.0085(10)
    O5 0.119(2) 0.0561(14) 0.0498(14) 0.0043(14) -0.0149(14) -0.0023(11)
    O6 0.130(2) 0.0563(14) 0.0474(14) 0.0020(15) -0.0051(15) -0.0005(12)
    O7 0.124(3) 0.0710(18) 0.0709(18) 0.0040(16) 0.0160(17) 0.0059(14)
    O8 0.108(2) 0.0669(16) 0.0649(16) 0.0013(15) -0.0148(15) -0.0050(13)
    N1 0.0596(16) 0.0379(13) 0.0392(13) -0.0049(11) -0.0025(11) 0.0006(10)
    N2 0.0634(16) 0.0349(13) 0.0413(14) 0.0017(11) 0.0053(11) -0.0006(10)
    C1 0.0461(16) 0.0432(16) 0.0395(16) 0.0036(13) 0.0015(12) -0.0038(12)
    C2 0.0556(17) 0.0494(17) 0.0413(16) -0.0053(14) -0.0023(13) -0.0060(13)
    C3 0.071(2) 0.0421(16) 0.0520(19) -0.0070(15) 0.0026(15) -0.0079(13)
    C4 0.0549(18) 0.0424(16) 0.0470(17) -0.0011(13) -0.0012(14) -0.0023(13)
    C5 0.082(2) 0.0413(17) 0.060(2) -0.0107(16) -0.0020(17) -0.0019(14)
    C6 0.092(3) 0.0486(19) 0.059(2) -0.0148(17) -0.0024(18) 0.0111(15)
    C7 0.085(2) 0.0513(19) 0.0436(18) -0.0088(17) -0.0035(16) 0.0070(14)
    C8 0.074(2) 0.0465(17) 0.0437(17) -0.0039(15) -0.0055(15) -0.0001(13)
    C9 0.0499(16) 0.0404(15) 0.0423(16) -0.0009(13) -0.0009(13) 0.0018(12)
    C10 0.0536(18) 0.0463(17) 0.0412(16) 0.0042(14) 0.0030(13) 0.0000(13)
    C11 0.082(2) 0.0498(17) 0.0472(18) 0.0075(16) 0.0098(16) -0.0024(14)
    C12 0.074(2) 0.0450(17) 0.0490(18) 0.0065(15) -0.0014(16) -0.0089(13)
    C13 0.0483(16) 0.0404(15) 0.0471(16) 0.0055(13) 0.0016(13) -0.0021(12)
    C14 0.069(2) 0.0369(16) 0.0571(19) 0.0032(14) 0.0042(15) -0.0038(13)
    C15 0.073(2) 0.0368(16) 0.060(2) 0.0052(15) 0.0011(16) 0.0072(14)
    C16 0.0597(19) 0.0469(16) 0.0435(16) 0.0026(14) 0.0017(14) 0.0049(13)
    C17 0.0560(18) 0.0382(15) 0.0469(17) -0.0011(13) 0.0015(13) -0.0012(12)
    C18 0.0449(16) 0.0377(15) 0.0419(16) -0.0012(12) 0.0018(12) 0.0018(12)
_geom_special_details
;
 All esds (except the esd in the dihedral angle between two l.s. planes)
 are estimated using the full covariance matrix.  The cell esds are taken
 into account individually in the estimation of esds in distances, angles
 and torsion angles; correlations between esds in cell parameters are only
 used when they are defined by crystal symmetry.  An approximate (isotropic)
 treatment of cell esds is used for estimating esds involving l.s. planes.
;
loop_
    _geom_bond_atom_site_label_1
    _geom_bond_atom_site_label_2
    _geom_bond_site_symmetry_2
    _geom_bond_distance
    _geom_bond_publ_flag
    O1 C1 . 1.247(3) ?
    O2 C7 . 1.368(4) ?
    O2 H2A . 0.8200 ?
    O3 C10 . 1.244(3) ?
    O4 C16 . 1.364(3) ?
    O4 H4 . 0.8200 ?
    O5 H5B . 0.851(10) ?
    O5 H5A . 0.851(10) ?
    O6 H6B . 0.850(10) ?
    O6 H6A . 0.850(10) ?
    O7 H7A . 0.854(10) ?
    O7 H7B . 0.853(10) ?
    O8 H8A . 0.853(10) ?
    O8 H8B . 0.854(10) ?
    N1 C1 . 1.337(3) ?
    N1 C9 . 1.419(3) ?
    N1 H1 . 0.902(10) ?
    N2 C10 . 1.341(3) ?
    N2 C18 . 1.414(3) ?
    N2 H2 . 0.902(10) ?
    C1 C2 . 1.494(4) ?
    C2 C3 . 1.516(4) ?
    C2 H2C . 0.9700 ?
    C2 H2B . 0.9700 ?
    C3 C4 . 1.495(4) ?
    C3 H3A . 0.9700 ?
    C3 H3B . 0.9700 ?
    C4 C5 . 1.384(4) ?
    C4 C9 . 1.390(4) ?
    C5 C6 . 1.379(4) ?
    C5 H5 . 0.9300 ?
    C6 C7 . 1.382(4) ?
    C6 H6 . 0.9300 ?
    C7 C8 . 1.383(4) ?
    C8 C9 . 1.382(4) ?
    C8 H8 . 0.9300 ?
    C10 C11 . 1.498(4) ?
    C11 C12 . 1.509(4) ?
    C11 H11A . 0.9700 ?
    C11 H11B . 0.9700 ?
    C12 C13 . 1.502(4) ?
    C12 H12A . 0.9700 ?
    C12 H12B . 0.9700 ?
    C13 C14 . 1.382(4) ?
    C13 C18 . 1.390(4) ?
    C14 C15 . 1.372(4) ?
    C14 H14 . 0.9300 ?
    C15 C16 . 1.384(4) ?
    C15 H15 . 0.9300 ?
    C16 C17 . 1.387(4) ?
    C17 C18 . 1.386(4) ?
    C17 H17 . 0.9300 ?
loop_
    _geom_angle_atom_site_label_1
    _geom_angle_atom_site_label_2
    _geom_angle_atom_site_label_3
    _geom_angle_site_symmetry_1
    _geom_angle_site_symmetry_3
    _geom_angle
    _geom_angle_publ_flag
    C7 O2 H2A . . 109.5 ?
    C16 O4 H4 . . 109.5 ?
    H5B O5 H5A . . 106(2) ?
    H6B O6 H6A . . 109(2) ?
    H7A O7 H7B . . 107(2) ?
    H8A O8 H8B . . 105(2) ?
    C1 N1 C9 . . 123.8(2) ?
    C1 N1 H1 . . 118(2) ?
    C9 N1 H1 . . 118(2) ?
    C10 N2 C18 . . 124.2(2) ?
    C10 N2 H2 . . 117(2) ?
    C18 N2 H2 . . 119(2) ?
    O1 C1 N1 . . 120.4(2) ?
    O1 C1 C2 . . 122.2(2) ?
    N1 C1 C2 . . 117.4(2) ?
    C1 C2 C3 . . 112.9(2) ?
    C1 C2 H2C . . 109.0 ?
    C3 C2 H2C . . 109.0 ?
    C1 C2 H2B . . 109.0 ?
    C3 C2 H2B . . 109.0 ?
    H2C C2 H2B . . 107.8 ?
    C4 C3 C2 . . 111.4(2) ?
    C4 C3 H3A . . 109.4 ?
    C2 C3 H3A . . 109.4 ?
    C4 C3 H3B . . 109.4 ?
    C2 C3 H3B . . 109.4 ?
    H3A C3 H3B . . 108.0 ?
    C5 C4 C9 . . 117.0(3) ?
    C5 C4 C3 . . 124.5(3) ?
    C9 C4 C3 . . 118.4(3) ?
    C6 C5 C4 . . 122.2(3) ?
    C6 C5 H5 . . 118.9 ?
    C4 C5 H5 . . 118.9 ?
    C5 C6 C7 . . 119.6(3) ?
    C5 C6 H6 . . 120.2 ?
    C7 C6 H6 . . 120.2 ?
    O2 C7 C6 . . 119.2(3) ?
    O2 C7 C8 . . 120.9(3) ?
    C6 C7 C8 . . 119.8(3) ?
    C9 C8 C7 . . 119.5(3) ?
    C9 C8 H8 . . 120.3 ?
    C7 C8 H8 . . 120.3 ?
    C8 C9 C4 . . 121.9(3) ?
    C8 C9 N1 . . 118.8(2) ?
    C4 C9 N1 . . 119.2(2) ?
    O3 C10 N2 . . 120.6(2) ?
    O3 C10 C11 . . 122.6(3) ?
    N2 C10 C11 . . 116.8(2) ?
    C10 C11 C12 . . 112.4(2) ?
    C10 C11 H11A . . 109.1 ?
    C12 C11 H11A . . 109.1 ?
    C10 C11 H11B . . 109.1 ?
    C12 C11 H11B . . 109.1 ?
    H11A C11 H11B . . 107.8 ?
    C13 C12 C11 . . 111.6(3) ?
    C13 C12 H12A . . 109.3 ?
    C11 C12 H12A . . 109.3 ?
    C13 C12 H12B . . 109.3 ?
    C11 C12 H12B . . 109.3 ?
    H12A C12 H12B . . 108.0 ?
    C14 C13 C18 . . 117.3(3) ?
    C14 C13 C12 . . 124.4(3) ?
    C18 C13 C12 . . 118.3(2) ?
    C15 C14 C13 . . 122.0(3) ?
    C15 C14 H14 . . 119.0 ?
    C13 C14 H14 . . 119.0 ?
    C14 C15 C16 . . 120.0(3) ?
    C14 C15 H15 . . 120.0 ?
    C16 C15 H15 . . 120.0 ?
    O4 C16 C15 . . 119.1(3) ?
    O4 C16 C17 . . 121.3(3) ?
    C15 C16 C17 . . 119.6(3) ?
    C18 C17 C16 . . 119.2(3) ?
    C18 C17 H17 . . 120.4 ?
    C16 C17 H17 . . 120.4 ?
    C17 C18 C13 . . 121.9(2) ?
    C17 C18 N2 . . 118.9(2) ?
    C13 C18 N2 . . 119.2(2) ?
loop_
    _geom_hbond_atom_site_label_D
    _geom_hbond_atom_site_label_H
    _geom_hbond_atom_site_label_A
    _geom_hbond_site_symmetry_A
    _geom_hbond_distance_DH
    _geom_hbond_distance_HA
    _geom_hbond_distance_DA
    _geom_hbond_angle_DHA
    O7 H7B O5 . 0.853(10) 1.950(12) 2.800(4) 174(3)
    O5 H5A O2 3 0.851(10) 1.931(12) 2.774(3) 170(3)
    O8 H8B O6 7_666 0.854(10) 1.898(11) 2.751(4) 177(4)
    O7 H7A O6 6_666 0.854(10) 1.943(12) 2.791(4) 172(3)
    O5 H5B O1 1_556 0.851(10) 1.907(10) 2.757(3) 176(3)
    O8 H8A O5 5_666 0.853(10) 1.948(13) 2.790(4) 169(4)
    N2 H2 O1 2_545 0.902(10) 1.977(13) 2.867(3) 169(3)
    N1 H1 O3 2 0.902(10) 1.993(11) 2.895(3) 177(3)
    O4 H4 O7 2_544 0.82 1.86 2.668(4) 170
    O2 H2A O8 8_556 0.82 1.87 2.671(4) 166
    O6 H6A O3 . 0.850(10) 1.918(11) 2.766(3) 175(4)
