# Supplementary material for: 7-Hy­droxy-1,2,3,4-tetra­hydro­quinolin-2-one dihydrate
Source: Acta Crystallogr Sect E Struct Rep Online. 2012 Jun 13;68(Pt 7):o2036. doi: 10.1107/S1600536812025263 (PMC3393305; doi:10.1107/S1600536812025263)
Supplement: Supplementary file 2 [file e-68-o2036-Isup2.hkl]

# 
# h,k,l, Fc-squared, Fo-squared, sigma(Fo-squared) and status flag 
# 
data_I
_shelx_title '  m120417b' 
_shelx_refln_list_code          4 
_shelx_F_calc_maximum      282.75 
_exptl_crystal_F_000      1696.00 
_reflns_d_resolution_high  0.8300 
 
loop_ 
 _symmetry_equiv_pos_as_xyz 
 'x, y, z' 
 '-x+1/2, y+1/2, z' 
 'x, -y+1/2, z+1/2' 
 '-x+1/2, -y, z+1/2' 
 '-x, -y, -z' 
 'x-1/2, -y-1/2, -z' 
 '-x, y-1/2, -z-1/2' 
 'x-1/2, y, -z-1/2' 
 
_cell_length_a    15.4597 
_cell_length_b    12.7864 
_cell_length_c    20.3119 
_cell_angle_alpha  90.000 
_cell_angle_beta   90.000 
_cell_angle_gamma  90.000 
 
_shelx_F_squared_multiplier     1.000 
 
loop_ 
 _refln_index_h 
 _refln_index_k 
 _refln_index_l 
 _refln_F_squared_calc 
 _refln_F_squared_meas 
 _refln_F_squared_sigma 
 _refln_observed_status 
   4   0   0    18521.22    18783.27    182.28 o 
   6   0   0     5703.35     5419.01     56.96 o 
   8   0   0    79947.41    84274.61   1012.96 o 
  10   0   0     2587.73     2434.38     59.72 o 
  12   0   0      229.46      266.90     23.47 o 
  14   0   0     2770.52     3035.30    106.52 o 
  16   0   0      295.91      202.74     43.50 o 
  18   0   0        0.11       -0.92     24.88 o 
   2   1   0       98.57      112.20      4.62 o 
   6   1   0     1981.85     1799.14     21.66 o 
   8   1   0     6060.69     6447.21     59.17 o 
  10   1   0     2593.77     2609.66     44.32 o 
  12   1   0     2991.47     2856.13     68.45 o 
  14   1   0       56.60       52.71      8.15 o 
  16   1   0      125.55       99.67     12.20 o 
  18   1   0      311.49      265.33     44.91 o 
   0   2   0    44072.14    36183.52    518.57 o 
   2   2   0      318.91      282.15      8.10 o 
   4   2   0     2857.78     2685.57     23.52 o 
   6   2   0     1119.17     1002.89     28.63 o 
   8   2   0     7591.99     7946.06     63.14 o 
  10   2   0       19.37       22.15      4.91 o 
  12   2   0     1016.31     1020.02     27.81 o 
  14   2   0        0.37        5.26      8.28 o 
  16   2   0       61.10       57.86     12.45 o 
  18   2   0        0.03       41.44     31.64 o 
   2   3   0       14.36       48.66      6.36 o 
   4   3   0     1781.12     1574.61     22.02 o 
   6   3   0      891.58      860.37     21.55 o 
   8   3   0      243.56      292.57     12.49 o 
  10   3   0     2353.83     2248.11     32.53 o 
  12   3   0      620.10      639.08     21.50 o 
  14   3   0        9.49       27.81      9.11 o 
  16   3   0       53.20       50.82     19.04 o 
  18   3   0        5.03        3.74     15.26 o 
   0   4   0     1435.99     1221.39     32.63 o 
   2   4   0      445.29      410.44     10.20 o 
   4   4   0    13992.25    12837.06     77.80 o 
   6   4   0      200.24      191.62      9.87 o 
   8   4   0     1082.15     1015.62     26.07 o 
  10   4   0       30.24       30.88      7.76 o 
  12   4   0      230.49      291.35     17.04 o 
  14   4   0      143.53      152.48     22.02 o 
  16   4   0        2.49      -23.88     16.51 o 
   2   5   0       52.85       52.63      7.27 o 
   4   5   0      338.83      446.49     13.70 o 
   6   5   0       14.70       18.73      4.30 o 
   8   5   0     1692.39     1543.07     29.81 o 
  10   5   0      217.76      212.83     11.83 o 
  12   5   0        5.95        7.53     11.19 o 
  14   5   0        6.44       29.16     10.42 o 
  16   5   0        0.05       -0.77     17.39 o 
   0   6   0     6348.56     7358.98     63.89 o 
   2   6   0      218.51      219.52      8.99 o 
   4   6   0        7.02        4.52      8.70 o 
   6   6   0      592.00      579.00     19.10 o 
   8   6   0     1020.85     1007.12     20.60 o 
  10   6   0        6.24       11.67      6.58 o 
  12   6   0        0.36        3.27      8.73 o 
  14   6   0       97.66       87.79     12.35 o 
  16   6   0       32.44       63.58     17.39 o 
   2   7   0       99.29       88.66     11.93 o 
   4   7   0     1057.66     1004.13     17.74 o 
   6   7   0       18.12       34.18      8.13 o 
   8   7   0       51.25       51.31      8.53 o 
  10   7   0       13.75       16.66      6.96 o 
  12   7   0      144.10      141.02     15.60 o 
  14   7   0      259.57      244.82     17.18 o 
  16   7   0       20.01       29.95     20.48 o 
   0   8   0      177.41      210.31     14.06 o 
   2   8   0       30.47       25.37      7.97 o 
   4   8   0       69.84       75.04     10.34 o 
   6   8   0      293.34      283.64     11.65 o 
   8   8   0       51.06       42.54      7.41 o 
  10   8   0      419.83      421.22     18.20 o 
  12   8   0       79.11       50.89     12.66 o 
  14   8   0       28.53       52.14     16.29 o 
   2   9   0     2558.56     2566.44     33.95 o 
   4   9   0      837.62      861.17     21.98 o 
   6   9   0      102.98       88.81     11.32 o 
   8   9   0     1182.23     1126.79     30.17 o 
  10   9   0     1054.07     1128.34     44.22 o 
  12   9   0      386.45      414.25     25.34 o 
  14   9   0      176.86      158.25     30.11 o 
   0  10   0     6098.99     6284.58    273.14 o 
   2  10   0     3089.02     3214.39     61.68 o 
   4  10   0     2083.91     2046.08     38.23 o 
   6  10   0     5762.23     6424.45    101.79 o 
   8  10   0     2633.02     2776.31    163.69 o 
  10  10   0       10.21       17.58      7.84 o 
  12  10   0       37.57       48.65     14.72 o 
  14  10   0      266.02      322.76     77.03 o 
   2  11   0     7611.94     8139.15    148.97 o 
   4  11   0     2460.15     2751.44     77.33 o 
   6  11   0      873.81      876.55     42.00 o 
   8  11   0       45.10       42.43     10.15 o 
  10  11   0     1075.57     1120.51    176.91 o 
  12  11   0      357.37      334.68     65.73 o 
   0  12   0       19.20       14.16     12.01 o 
   2  12   0     1883.17     1981.21     69.43 o 
   4  12   0      241.09      259.58     29.35 o 
   6  12   0      803.38      768.11     58.59 o 
   8  12   0        1.81        9.64     22.99 o 
  10  12   0      364.95      319.62     49.70 o 
   2  13   0        1.22        7.96     16.87 o 
   4  13   0      220.41      240.66     23.61 o 
   6  13   0      468.61      432.14     77.27 o 
   8  13   0      150.23      139.34     27.97 o 
   0  14   0        0.27       42.66     35.47 o 
   2  14   0        0.77      -30.83     20.55 o 
   4  14   0        2.11       22.06     11.48 o 
   6  14   0       89.28      111.31     21.26 o 
   2  15   0       18.33       41.72     17.67 o 
   4  15   0        1.26       -0.55     21.30 o 
   2   1   1      292.87      271.59      5.37 o 
   3   1   1      459.25      426.45      7.42 o 
   4   1   1    35537.04    34396.66    169.46 o 
   5   1   1     1075.77     1059.63     16.06 o 
   6   1   1       26.45       38.02      4.13 o 
   7   1   1     3260.54     3189.97     23.10 o 
   8   1   1     6675.63     6790.13     39.76 o 
   9   1   1      796.58      735.44     14.55 o 
  10   1   1      476.45      490.35     12.36 o 
  11   1   1      724.05      794.88     16.24 o 
  12   1   1      511.75      499.87     14.10 o 
  13   1   1       29.39       32.53      5.52 o 
  14   1   1        2.91       11.00      7.44 o 
  15   1   1        4.27       18.62      5.70 o 
  16   1   1       18.16       32.10      5.94 o 
  17   1   1        0.02       16.35     17.71 o 
  18   1   1        7.25       35.97     11.69 o 
   0   2   1     9561.97     9179.72     50.44 o 
   1   2   1       59.43       34.57      3.03 o 
   2   2   1      621.77      569.03     10.24 o 
   3   2   1     9947.46     9809.03     42.48 o 
   4   2   1    17519.90    16105.73     63.86 o 
   5   2   1     4749.57     4399.26     23.59 o 
   6   2   1      688.09      678.16     12.96 o 
   7   2   1     1012.39     1026.68     25.63 o 
   8   2   1     4715.23     4590.11     34.37 o 
   9   2   1     1168.08     1221.41     15.67 o 
  10   2   1       36.23       30.86      4.60 o 
  11   2   1      843.91      832.95     17.61 o 
  12   2   1      411.57      434.94     12.22 o 
  13   2   1        3.55       23.64      6.30 o 
  14   2   1       51.38       49.83      6.60 o 
  15   2   1      349.96      353.98     20.47 o 
  16   2   1       63.94       33.55      7.28 o 
  17   2   1        3.68       18.94      9.97 o 
  18   2   1        2.02       28.90     16.55 o 
   1   3   1     2206.70     2290.85     15.56 o 
   2   3   1      484.53      529.85      8.88 o 
   3   3   1     1491.52     1360.39     22.95 o 
   4   3   1     1625.84     1343.87     24.39 o 
   5   3   1      286.09      261.72      7.09 o 
   6   3   1      845.45      840.91     15.02 o 
   7   3   1     3528.33     3586.36     24.47 o 
   8   3   1      899.10      922.26     12.99 o 
   9   3   1        6.19       19.22      3.79 o 
  10   3   1       16.40       21.71      5.07 o 
  11   3   1      449.72      451.20     12.36 o 
  12   3   1      385.30      394.39     13.35 o 
  13   3   1      129.40       83.82     10.92 o 
  14   3   1       12.13        8.52      7.57 o 
  15   3   1       87.00       64.38     10.18 o 
  16   3   1        1.63       31.95      7.59 o 
  17   3   1        6.79       29.28     12.61 o 
  18   3   1        0.38       18.10     12.11 o 
   0   4   1       10.91       11.09      4.77 o 
   1   4   1      314.11      310.61      6.59 o 
   2   4   1        7.95        0.30      2.88 o 
   3   4   1        0.70        5.77      4.04 o 
   4   4   1     1003.70     1045.28     31.26 o 
   5   4   1     1512.65     1533.09     13.31 o 
   6   4   1      592.41      591.09     13.13 o 
   7   4   1      222.26      208.85      7.49 o 
   8   4   1      440.32      460.39     12.01 o 
   9   4   1       43.98       41.65      4.28 o 
  10   4   1       73.24       65.86      5.96 o 
  11   4   1      138.83      130.76      8.40 o 
  12   4   1      127.35      113.46     10.72 o 
  13   4   1       19.70       28.52      9.23 o 
  14   4   1      118.35       98.52      9.31 o 
  15   4   1      146.02      103.30      8.30 o 
  16   4   1       20.06       23.01     10.60 o 
  17   4   1       74.37       40.72     16.64 o 
   1   5   1       93.30       94.21      3.74 o 
   2   5   1        0.56        6.89      2.89 o 
   3   5   1       97.54      108.51      5.79 o 
   4   5   1    11855.66    12078.19     49.25 o 
   5   5   1     2291.32     2314.96     18.42 o 
   6   5   1      166.34      143.69      7.03 o 
   7   5   1      461.85      486.09     12.57 o 
   8   5   1      686.37      626.56     12.09 o 
   9   5   1       88.43       85.85      6.30 o 
  10   5   1      318.41      304.47      9.72 o 
  11   5   1      148.79      163.81      8.01 o 
  12   5   1       47.74       39.60      5.76 o 
  13   5   1        2.35        0.82      6.99 o 
  14   5   1       10.30       35.48      8.33 o 
  15   5   1        0.54       -3.37     12.76 o 
  16   5   1       74.92       79.22     23.43 o 
  17   5   1        3.10       24.78     12.06 o 
   0   6   1    18043.52    18117.59     90.34 o 
   1   6   1     2438.58     2542.68     16.29 o 
   2   6   1        0.03        9.58      4.89 o 
   3   6   1        2.63       12.84      4.29 o 
   4   6   1       86.32       77.80      6.08 o 
   5   6   1       62.03       40.61      4.50 o 
   6   6   1       46.64       48.63      4.74 o 
   7   6   1       84.24       88.02      7.17 o 
   8   6   1       99.44       84.58      6.71 o 
   9   6   1      138.06      134.85      6.64 o 
  11   6   1        6.16        8.61      4.44 o 
  12   6   1      198.10      228.18     11.50 o 
  13   6   1        8.11       17.48      7.21 o 
  14   6   1        0.92       11.17      7.17 o 
  15   6   1        3.28       24.91     11.25 o 
  16   6   1        1.92        9.46     10.39 o 
  17   6   1        2.09       27.60     10.98 o 
   1   7   1      117.47       86.34      6.30 o 
   2   7   1      259.02      256.10      7.05 o 
   3   7   1       21.44       17.85      3.89 o 
   4   7   1       12.31       13.38      4.71 o 
   5   7   1      305.21      322.84      8.19 o 
   6   7   1      102.63       95.79      8.05 o 
   7   7   1      397.32      382.78      9.90 o 
   8   7   1       32.05       29.28      4.82 o 
   9   7   1        0.38        9.02      5.36 o 
  10   7   1       45.22       55.21      6.23 o 
  11   7   1        6.57       15.22      5.94 o 
  12   7   1      159.29      163.32      9.63 o 
  13   7   1      258.05      255.60     15.21 o 
  14   7   1        6.23       31.53      7.90 o 
  15   7   1        0.30       23.12     11.04 o 
  16   7   1       47.65       44.44     16.20 o 
   0   8   1        2.98       12.66      6.85 o 
   1   8   1       50.59       46.37      3.97 o 
   2   8   1        4.57       18.32      3.37 o 
   3   8   1       20.13       32.11      4.32 o 
   4   8   1      212.38      213.04      6.02 o 
   5   8   1        4.96       14.43      5.22 o 
   6   8   1       77.01       90.89      5.20 o 
   7   8   1       78.94       69.19      5.96 o 
   8   8   1      122.81      113.65      8.23 o 
   9   8   1      900.80      944.61     17.68 o 
  10   8   1        3.05        5.90      7.97 o 
  11   8   1       39.81       30.48      6.32 o 
  12   8   1      139.17      138.35     13.11 o 
  13   8   1      133.74      123.51     11.63 o 
  14   8   1       23.22       29.04      9.11 o 
  15   8   1       53.94       56.72     15.68 o 
   1   9   1     1348.57     1402.68     21.59 o 
   2   9   1      606.10      623.79     12.88 o 
   3   9   1        6.90       15.24      6.79 o 
   4   9   1       15.07       15.28      5.64 o 
   5   9   1      799.10      788.88     18.97 o 
   6   9   1      156.33      154.50      8.08 o 
   7   9   1     2405.20     2646.92     36.21 o 
   8   9   1      747.44      801.50     16.19 o 
   9   9   1      496.52      500.07     17.02 o 
  10   9   1       93.04       76.46      8.92 o 
  11   9   1      278.28      280.80     14.24 o 
  12   9   1        5.61       12.17      8.55 o 
  13   9   1       63.39       54.64     11.66 o 
  14   9   1        2.01       -1.63     22.09 o 
  15   9   1       47.34       21.01     15.01 o 
   0  10   1     1534.24     1517.99     42.18 o 
   1  10   1      246.90      279.25      9.67 o 
   2  10   1      688.17      726.11     14.81 o 
   3  10   1     5883.04     6005.09    125.14 o 
   4  10   1      274.61      314.03     11.48 o 
   5  10   1     2056.98     2155.02     32.84 o 
   6  10   1      296.40      303.24     11.82 o 
   7  10   1      389.64      399.65     14.22 o 
   8  10   1       65.15       49.70      6.82 o 
   9  10   1        4.17        3.50      6.47 o 
  10  10   1       39.38       33.95      6.23 o 
  11  10   1      704.30      752.76     32.50 o 
  12  10   1       18.00       27.89     12.80 o 
  13  10   1      146.78      109.07     25.07 o 
  14  10   1        2.26       38.63     15.30 o 
   1  11   1     4138.53     4374.42     51.12 o 
   2  11   1      117.10      101.07     11.09 o 
   3  11   1      880.87     1008.98     20.56 o 
   4  11   1     3088.16     3361.29     57.30 o 
   5  11   1        5.82        5.73      7.72 o 
   6  11   1       55.62       57.47      6.89 o 
   7  11   1     1012.23     1005.46     32.49 o 
   8  11   1        8.58       27.82      6.08 o 
   9  11   1      493.95      499.54     21.93 o 
  10  11   1        1.54       29.04      9.15 o 
  11  11   1       32.06       23.06     10.43 o 
  12  11   1       27.30       32.86     21.78 o 
  13  11   1      254.21      230.75     46.29 o 
   0  12   1     2547.76     2671.47     92.08 o 
   1  12   1      430.40      446.11     14.19 o 
   2  12   1        0.04       12.89      5.98 o 
   3  12   1      540.28      507.35     17.97 o 
   4  12   1        2.10       10.00      5.08 o 
   5  12   1     1159.42     1211.73     40.54 o 
   6  12   1        3.29       14.35      5.02 o 
   7  12   1      169.56      157.30     24.04 o 
   8  12   1      460.28      523.82     34.56 o 
   9  12   1      370.83      432.70     34.74 o 
  10  12   1       43.54       52.22     11.42 o 
  11  12   1       43.89       40.63     21.02 o 
   1  13   1      268.99      251.80     18.79 o 
   2  13   1        0.89       10.57      7.49 o 
   3  13   1      154.10      157.72     14.19 o 
   4  13   1      102.95      111.09     16.13 o 
   5  13   1       18.25       33.69     10.63 o 
   6  13   1       73.76       52.48      9.99 o 
   7  13   1        0.02        2.52     16.41 o 
   8  13   1       39.33       44.30     13.08 o 
   9  13   1       50.65       34.46     12.58 o 
   0  14   1       12.85       40.11     20.35 o 
   1  14   1       22.32       22.83      9.26 o 
   2  14   1        5.70       17.95     11.90 o 
   3  14   1        0.23        6.39     12.98 o 
   4  14   1        5.12        9.35      9.29 o 
   5  14   1       11.49       29.23      9.67 o 
   6  14   1       74.46       85.18     13.63 o 
   7  14   1        0.12       21.11      9.80 o 
   1  15   1       20.16       36.46     14.58 o 
   2  15   1       47.18       62.64     16.62 o 
   3  15   1       37.90       64.03     19.64 o 
   4  15   1        1.88       19.70     11.59 o 
   2   0   2     2568.92     2413.47     20.15 o 
   3   0   2      198.91      225.55      8.00 o 
   4   0   2    12503.08    11857.46     69.14 o 
   5   0   2       99.22       73.45      6.15 o 
   6   0   2     3961.25     3841.53     30.34 o 
   7   0   2      861.26      868.31     23.33 o 
   8   0   2     2773.00     3124.01     34.84 o 
   9   0   2        0.00       13.35      3.67 o 
  10   0   2     1054.88     1055.55     24.73 o 
  11   0   2        7.17       28.27      6.31 o 
  12   0   2     1175.49     1135.72     32.91 o 
  13   0   2      153.48      180.44     14.01 o 
  14   0   2     1653.44     1681.37     62.41 o 
  15   0   2        0.80       21.52     11.20 o 
  16   0   2      177.50      176.83     22.29 o 
  17   0   2       32.78       45.76     12.85 o 
  18   0   2       22.30       49.48     20.81 o 
   2   1   2      824.07      725.76      9.28 o 
   3   1   2     6226.42     5893.61     30.08 o 
   4   1   2    15554.29    15442.30     63.87 o 
   5   1   2      525.43      561.45     10.06 o 
   6   1   2     4353.82     4279.07     28.59 o 
   7   1   2      671.98      663.35     14.41 o 
   8   1   2     1699.73     1683.77     17.10 o 
   9   1   2      760.05      737.47     14.67 o 
  10   1   2     2185.68     2186.37     27.75 o 
  11   1   2       45.37       47.18      6.04 o 
  12   1   2      656.58      717.53     17.27 o 
  13   1   2       56.19       56.10      6.85 o 
  14   1   2        0.12       15.31      4.77 o 
  15   1   2        9.54       23.38      5.69 o 
  16   1   2      100.12       65.49      9.10 o 
  17   1   2       96.58       87.31     10.80 o 
  18   1   2      195.89      152.74     22.84 o 
   0   2   2    13514.37    12554.03     68.18 o 
   1   2   2     4729.14     4481.50     21.43 o 
   2   2   2     1115.79     1131.02     13.53 o 
   3   2   2     2053.54     2011.77     16.31 o 
   4   2   2     2009.36     1840.08     16.76 o 
   5   2   2    16290.65    16225.48     71.88 o 
   6   2   2      439.34      426.00     10.49 o 
   7   2   2      679.95      666.57     13.93 o 
   8   2   2     1636.20     1790.44     18.84 o 
   9   2   2      140.45      135.90      6.70 o 
  10   2   2        3.53       18.78      5.35 o 
  11   2   2      102.96       90.47      6.42 o 
  12   2   2        0.31        9.20      5.21 o 
  13   2   2      763.78      812.04     18.50 o 
  14   2   2       56.52       46.28      8.58 o 
  15   2   2        7.17       19.22      6.82 o 
  16   2   2       15.43       21.55      6.67 o 
  17   2   2        6.92       23.29     11.40 o 
  18   2   2        0.54        8.88     13.55 o 
   1   3   2     3881.79     3856.47     22.22 o 
   2   3   2     1410.68     1344.93     16.97 o 
   3   3   2     1183.14     1113.40     14.46 o 
   4   3   2     1004.51      859.31     11.59 o 
   5   3   2      877.68      858.61     15.10 o 
   6   3   2     2759.97     2712.76     25.82 o 
   7   3   2      830.32      926.02     18.33 o 
   8   3   2      376.84      302.57      9.65 o 
   9   3   2     4538.14     4913.30     69.65 o 
  10   3   2      172.45      169.36      7.89 o 
  11   3   2       14.61       20.06      3.88 o 
  12   3   2        3.65       25.12      4.84 o 
  13   3   2       72.25       56.61      6.37 o 
  14   3   2        9.07       17.47      7.97 o 
  15   3   2        0.00       20.06      8.48 o 
  16   3   2        0.14        8.83     11.97 o 
  17   3   2      189.26      152.86     17.08 o 
  18   3   2        1.68       26.85     16.07 o 
   0   4   2     8048.92     7598.46     47.58 o 
   1   4   2      533.76      453.69      9.08 o 
   2   4   2     1531.43     1518.23     33.81 o 
   3   4   2     4231.99     4188.74     23.86 o 
   4   4   2      454.43      357.58      8.63 o 
   5   4   2     1636.43     1632.44     13.42 o 
   6   4   2      138.97      154.49      7.55 o 
   7   4   2      165.76      201.12      6.91 o 
   8   4   2     1078.35     1070.78     16.82 o 
   9   4   2      296.54      289.15     11.12 o 
  10   4   2      533.54      515.05     14.74 o 
  11   4   2      678.11      691.82     18.71 o 
  12   4   2       17.93       25.95      6.39 o 
  13   4   2      570.32      548.28     16.80 o 
  14   4   2        6.04       32.62      6.98 o 
  15   4   2        6.68       21.00      7.09 o 
  16   4   2        0.75       31.32      9.11 o 
  17   4   2       28.11       48.09     13.09 o 
   1   5   2      429.26      413.86      9.65 o 
   2   5   2      629.65      599.51     12.77 o 
   3   5   2      268.04      250.89      6.92 o 
   4   5   2        1.05       17.91      3.73 o 
   5   5   2      136.21      159.27      6.36 o 
   6   5   2       37.30       48.43      4.53 o 
   7   5   2       55.49       60.20      5.48 o 
   8   5   2        3.24       10.10      6.32 o 
   9   5   2      114.45      107.73      4.83 o 
  10   5   2      128.62      141.67      9.01 o 
  11   5   2      146.11      151.05      9.98 o 
  12   5   2       24.38       27.53      5.93 o 
  13   5   2       90.57       70.59      8.49 o 
  14   5   2       18.42       26.05      5.23 o 
  15   5   2      131.39       99.51     12.85 o 
  16   5   2       16.88       30.04     11.08 o 
  17   5   2       27.34       61.80     12.85 o 
   0   6   2     6431.03     6683.69     47.01 o 
   1   6   2     1178.96     1241.50     11.81 o 
   2   6   2     1408.91     1404.71     15.42 o 
   3   6   2     2095.13     2121.55     20.49 o 
   4   6   2      432.35      431.28      9.96 o 
   5   6   2       38.15       38.42      4.90 o 
   6   6   2      932.61      998.78     13.75 o 
   7   6   2      315.62      287.37      8.39 o 
   8   6   2      461.56      465.27     11.43 o 
   9   6   2       27.16       22.65      5.30 o 
  10   6   2        1.77       13.73      5.31 o 
  12   6   2       90.08       68.92      8.79 o 
  13   6   2        4.46       13.80      7.75 o 
  14   6   2       48.78       39.05      8.22 o 
  15   6   2        0.41        0.84      8.97 o 
  16   6   2        2.86       -4.41     10.98 o 
  17   6   2      101.54       71.92     20.94 o 
   1   7   2       98.37      147.04      8.09 o 
   2   7   2      816.95      915.56     13.46 o 
   3   7   2      262.41      264.98      9.13 o 
   4   7   2     1019.48     1068.07     15.18 o 
   5   7   2        0.00       12.91      6.22 o 
   6   7   2        7.87       10.44      4.64 o 
   7   7   2        2.75        7.02      5.86 o 
   8   7   2      303.75      327.83     10.49 o 
   9   7   2       43.13       46.04      6.18 o 
  10   7   2      128.96      141.44      8.28 o 
  11   7   2       22.86       25.90      5.85 o 
  12   7   2      167.51      172.25     12.95 o 
  13   7   2      102.46       89.88     10.58 o 
  14   7   2       20.02       14.55     10.94 o 
  15   7   2       92.04       71.47     19.78 o 
  16   7   2        1.34       17.05     19.94 o 
   0   8   2      479.94      444.67     13.00 o 
   1   8   2      182.92      146.07     11.96 o 
   2   8   2      318.86      303.56      8.99 o 
   3   8   2     1878.17     1828.52     25.55 o 
   4   8   2      374.39      396.04     10.13 o 
   5   8   2      179.84      205.62      8.33 o 
   6   8   2       16.15       11.07      5.24 o 
   7   8   2       37.37       38.29      6.95 o 
   8   8   2      268.53      249.92      8.84 o 
   9   8   2      149.49      146.18     10.10 o 
  10   8   2        7.33        6.88      5.28 o 
  11   8   2      686.68      767.41     23.07 o 
  12   8   2        4.02       16.37      6.48 o 
  13   8   2       30.92       34.67      7.30 o 
  14   8   2        2.37       23.74      9.10 o 
  15   8   2       34.54       50.12     19.76 o 
   1   9   2      737.67      683.20     10.23 o 
   2   9   2     2450.64     2571.46     38.23 o 
   3   9   2       10.59       24.16      5.99 o 
   4   9   2       16.93       35.57      6.21 o 
   5   9   2       69.04       57.15      6.45 o 
   6   9   2       46.66       53.53      8.10 o 
   7   9   2     1854.14     1979.82     27.07 o 
   8   9   2       58.06       47.86      5.84 o 
   9   9   2       19.42       23.44      4.75 o 
  10   9   2      273.94      303.80     13.37 o 
  11   9   2       80.49       81.27      9.64 o 
  12   9   2       28.69       34.94      7.87 o 
  13   9   2        3.21        8.75     15.55 o 
  14   9   2       29.12       45.09     12.68 o 
  15   9   2      142.87      102.97     21.02 o 
   0  10   2      855.22      888.96     25.72 o 
   1  10   2       55.14       50.31      5.74 o 
   2  10   2     1439.95     1499.19     26.46 o 
   3  10   2       22.32       25.94      4.92 o 
   4  10   2        0.75       17.47      6.60 o 
   5  10   2       61.53       59.40      7.15 o 
   6  10   2     2597.44     2808.33     40.96 o 
   7  10   2       90.66       72.28      7.65 o 
   8  10   2      161.24      159.69     12.60 o 
   9  10   2       31.40       39.82      5.54 o 
  10  10   2       11.43       21.06      5.47 o 
  11  10   2      120.10       97.14     10.23 o 
  12  10   2      144.92      142.09     17.72 o 
  13  10   2        0.00       22.64     18.20 o 
  14  10   2       81.46       82.10     19.09 o 
   1  11   2      682.40      732.50     15.54 o 
   2  11   2     2520.14     2753.44     39.25 o 
   3  11   2      125.15      133.34     13.46 o 
   4  11   2        5.75       13.25      5.40 o 
   5  11   2       85.55       84.08      9.13 o 
   6  11   2      166.08      192.03     10.85 o 
   7  11   2       42.06       36.28      7.87 o 
   8  11   2        2.35        2.71      7.58 o 
   9  11   2       94.99       79.59     15.33 o 
  10  11   2      368.62      387.64     27.36 o 
  12  11   2      143.30      132.66     24.43 o 
   0  12   2      115.77       88.62     12.90 o 
   1  12   2      248.25      273.69     13.10 o 
   2  12   2      366.35      361.89     15.68 o 
   3  12   2      195.16      200.43     11.16 o 
   4  12   2       26.98       24.31      5.57 o 
   5  12   2      232.01      214.17     12.25 o 
   6  12   2      186.90      181.24     14.58 o 
   7  12   2       22.42       26.49      6.24 o 
   8  12   2       61.44       70.82     14.82 o 
   9  12   2        0.29       12.99     10.30 o 
  10  12   2      109.28       84.22     15.69 o 
  11  12   2        0.29       -8.57     16.42 o 
   1  13   2       59.08       39.28     10.51 o 
   2  13   2       87.70      104.60      8.76 o 
   3  13   2      194.16      170.88     18.08 o 
   4  13   2        4.89       15.23      7.24 o 
   5  13   2       93.04       96.17     11.67 o 
   6  13   2      100.03       90.16     13.36 o 
   7  13   2        0.69       29.15      9.54 o 
   8  13   2        2.58       38.73     13.14 o 
   9  13   2        5.90       15.20     14.43 o 
   0  14   2        0.03       32.13     19.27 o 
   1  14   2       81.09       65.47     15.44 o 
   2  14   2       79.74       79.53     12.86 o 
   3  14   2        0.29       32.03     12.92 o 
   4  14   2       32.28       32.45     10.63 o 
   5  14   2        1.89       31.19      9.97 o 
   6  14   2       52.88       34.77      9.62 o 
   7  14   2        3.52       16.26     13.96 o 
   1  15   2        5.99       34.12     25.97 o 
   2  15   2       33.21       57.13     18.32 o 
   3  15   2       35.83       67.84     18.85 o 
   1   1   3      311.54      250.86      5.04 o 
   2   1   3     2524.07     2228.80     14.86 o 
   3   1   3     3772.54     3745.96     21.56 o 
   4   1   3     7692.74     7205.51     34.63 o 
   5   1   3      237.96      194.45      7.07 o 
   6   1   3       50.08       38.64      5.03 o 
   7   1   3     3903.96     3854.34     24.08 o 
   8   1   3      373.42      342.65     10.14 o 
   9   1   3       27.60       31.77      3.95 o 
  10   1   3     1042.16     1124.31     17.53 o 
  11   1   3      467.02      472.54     12.37 o 
  12   1   3      142.21      121.25      9.53 o 
  13   1   3      214.04      229.79     10.17 o 
  14   1   3       22.34       26.36      5.32 o 
  15   1   3        3.17       17.43      7.05 o 
  16   1   3        1.69       16.53      5.98 o 
  17   1   3       17.37       28.65      9.78 o 
  18   1   3       16.50       40.63     11.57 o 
   0   2   3    20592.38    19067.96    102.08 o 
   1   2   3    12437.11    11652.80     48.71 o 
   2   2   3     3250.58     3019.85     18.21 o 
   3   2   3        9.88       14.74      4.52 o 
   4   2   3       61.23       37.43      4.07 o 
   5   2   3     5092.67     4775.36     29.03 o 
   6   2   3     3044.47     2964.67     22.69 o 
   7   2   3       19.29       25.52      3.83 o 
   8   2   3      675.51      662.80     13.99 o 
   9   2   3     1277.34     1361.26     17.18 o 
  10   2   3        5.13       21.81      5.84 o 
  11   2   3       31.62       42.50      6.20 o 
  12   2   3       40.94       42.44      5.73 o 
  13   2   3       35.35       42.22      6.75 o 
  14   2   3       26.23       31.64      7.01 o 
  15   2   3      253.69      254.22     12.11 o 
  16   2   3       31.63       27.58      7.13 o 
  17   2   3       48.98       40.31      9.65 o 
  18   2   3       19.25       25.84      8.83 o 
   1   3   3     8616.72     8239.16     37.52 o 
   2   3   3     7084.19     6575.79     33.57 o 
   3   3   3     1449.71     1256.16     15.13 o 
   4   3   3      249.89      246.06      5.98 o 
   5   3   3        2.95       17.65      5.13 o 
   6   3   3       41.61       29.91      4.52 o 
   7   3   3     1741.03     1628.36     18.44 o 
   8   3   3      766.68      742.80     15.49 o 
   9   3   3      728.65      749.58     16.24 o 
  10   3   3      494.93      527.36     13.34 o 
  11   3   3      202.07      229.28     10.22 o 
  13   3   3      343.15      349.70     15.15 o 
  14   3   3        3.17       14.60     10.98 o 
  15   3   3       71.02       66.84     10.14 o 
  16   3   3        7.41       27.60      8.13 o 
  17   3   3        2.00       23.57      8.66 o 
  18   3   3        3.71       23.30     10.81 o 
   0   4   3    35779.88    35602.82    186.11 o 
   1   4   3     7625.94     7639.47     38.79 o 
   2   4   3       50.13       25.24      3.25 o 
   3   4   3     4334.83     4060.02     24.31 o 
   4   4   3     2958.92     2861.73     18.00 o 
   5   4   3      563.44      592.29     12.38 o 
   6   4   3      585.70      585.67     12.49 o 
   7   4   3      127.01      161.41      8.78 o 
   8   4   3      962.95      911.14     15.97 o 
   9   4   3      391.65      480.91     12.23 o 
  10   4   3      161.12      142.16     10.19 o 
  11   4   3      363.36      377.84     13.79 o 
  12   4   3       71.89       47.47      6.77 o 
  13   4   3      112.58       84.19      8.38 o 
  14   4   3      373.91      396.99     22.14 o 
  15   4   3       10.93       19.35      7.32 o 
  16   4   3        8.37       35.66      8.79 o 
  17   4   3       34.67       40.59     12.09 o 
   1   5   3      327.41      360.05      9.34 o 
   2   5   3     3552.60     3441.75     24.84 o 
   3   5   3     6772.18     6810.25     35.85 o 
   4   5   3    15364.81    15901.52     75.36 o 
   5   5   3     4920.24     5051.59     31.25 o 
   6   5   3      175.99      178.13      6.80 o 
   7   5   3      247.53      250.18      8.97 o 
   8   5   3      322.63      335.15     10.87 o 
   9   5   3       15.76       24.73      5.61 o 
  10   5   3      544.36      564.59     16.68 o 
  11   5   3       11.48       19.84      6.37 o 
  13   5   3       11.81       19.09      6.26 o 
  14   5   3        9.55       12.97      6.91 o 
  15   5   3       75.03       87.22     13.65 o 
  16   5   3       51.04       45.69     11.40 o 
  17   5   3        5.14       22.25      8.80 o 
   0   6   3     5145.40     5224.26     45.65 o 
   1   6   3     2268.76     2128.64     23.36 o 
   2   6   3      555.43      583.48     13.67 o 
   3   6   3      261.06      232.13      7.93 o 
   4   6   3      458.27      489.00     12.69 o 
   5   6   3      761.29      749.85     12.82 o 
   6   6   3     1645.02     1644.56     17.80 o 
   7   6   3      213.85      232.16      7.83 o 
   8   6   3     1360.90     1431.89     17.35 o 
   9   6   3        8.61       15.52      7.61 o 
  10   6   3       56.68       56.68      7.43 o 
  11   6   3      514.36      548.07     16.27 o 
  12   6   3      384.55      357.78     15.38 o 
  13   6   3       24.08       24.94      5.87 o 
  14   6   3        8.90       23.38      6.67 o 
  15   6   3        8.54       11.96     10.12 o 
  16   6   3       24.53       52.53     12.59 o 
  17   6   3       13.38       47.16     19.79 o 
   1   7   3      102.17      120.31      5.77 o 
   2   7   3     2045.65     2131.90     22.66 o 
   3   7   3       28.58       19.39      3.80 o 
   4   7   3      169.65      167.02      7.93 o 
   5   7   3       89.66       93.11      8.42 o 
   6   7   3      612.49      590.49     11.50 o 
   7   7   3     2573.66     2767.74     37.83 o 
   8   7   3      682.47      685.30     15.85 o 
   9   7   3      523.14      462.57     12.36 o 
  10   7   3        1.97       11.63      6.59 o 
  11   7   3        4.01        7.06      5.77 o 
  12   7   3      255.56      283.15     19.42 o 
  13   7   3       88.21       78.84      9.64 o 
  14   7   3       12.53       25.43      9.22 o 
  15   7   3      218.42      193.02     19.85 o 
  16   7   3      111.46       58.61     12.57 o 
   0   8   3      203.75      225.42     12.62 o 
   1   8   3       53.90       60.60      5.79 o 
   2   8   3       34.09       26.93      4.10 o 
   3   8   3     1587.63     1641.68     23.72 o 
   4   8   3      134.69      156.06      7.70 o 
   5   8   3      295.84      269.56     10.50 o 
   6   8   3        4.75       16.00      4.89 o 
   7   8   3        3.24       17.45      4.87 o 
   8   8   3       61.57       64.89      7.09 o 
   9   8   3      130.01      147.24     11.23 o 
  10   8   3        2.69       18.25      6.30 o 
  11   8   3      724.52      771.31     26.88 o 
  12   8   3      169.37      147.41     10.36 o 
  13   8   3        6.85       11.40      6.80 o 
  14   8   3       30.45       37.33     13.03 o 
  15   8   3        4.13       29.57     16.39 o 
   1   9   3       64.48       74.35      6.70 o 
   2   9   3      246.27      264.47      9.08 o 
   3   9   3       47.23       44.42      5.97 o 
   4   9   3      151.90      161.14      8.30 o 
   5   9   3        1.46       20.11      6.52 o 
   6   9   3       63.70       59.56      6.84 o 
   7   9   3      267.28      263.10     10.63 o 
   8   9   3        1.46       12.87      5.43 o 
   9   9   3        0.73       14.04      4.71 o 
  10   9   3       83.92       96.08      9.12 o 
  11   9   3       59.94       48.87      6.54 o 
  12   9   3        1.07       18.22      7.67 o 
  13   9   3        6.95       17.87      8.94 o 
  14   9   3        0.30       27.33     18.50 o 
   0  10   3      495.75      477.50     14.62 o 
   1  10   3        2.09       15.47      4.40 o 
   2  10   3      125.88      111.05      9.87 o 
   3  10   3        0.00        9.20      4.90 o 
   4  10   3        6.39       22.44      8.53 o 
   5  10   3       39.86       28.86      6.79 o 
   6  10   3      154.43      178.19     11.21 o 
   7  10   3      109.45       88.68      8.66 o 
   8  10   3       47.64       33.88      6.07 o 
   9  10   3       68.97       54.82      7.27 o 
  10  10   3        7.99       23.00      5.84 o 
  11  10   3        6.92       34.14     11.85 o 
  12  10   3        0.34       16.50     12.40 o 
  13  10   3        3.83       30.53      9.30 o 
   1  11   3      312.35      325.03     10.63 o 
   2  11   3        7.01       16.94      5.12 o 
   3  11   3      315.60      291.34     11.91 o 
   4  11   3        9.35       16.75      4.37 o 
   5  11   3       26.01       24.05      5.95 o 
   6  11   3       25.51       24.44      5.51 o 
   7  11   3        0.35        8.19      6.38 o 
   8  11   3        0.00       10.77      8.09 o 
   9  11   3       89.23       45.85      9.29 o 
  10  11   3       24.71       13.75     12.56 o 
  11  11   3        5.71       32.57      9.29 o 
  12  11   3       23.06       51.23     15.20 o 
   0  12   3      103.47       63.28     12.65 o 
   1  12   3       24.89       14.81      8.67 o 
   2  12   3      356.62      362.28     17.49 o 
   3  12   3       19.47       25.51      6.01 o 
   4  12   3        1.43       12.40      9.16 o 
   5  12   3      240.76      233.67     13.33 o 
   6  12   3       58.49       59.54      8.63 o 
   8  12   3      112.65      104.79     12.32 o 
   9  12   3      131.92      159.27     17.69 o 
  10  12   3      307.35      388.41     45.05 o 
  11  12   3       26.20       39.25     13.54 o 
   1  13   3       23.14       39.06     10.49 o 
   2  13   3       71.53       77.72     12.68 o 
   3  13   3       26.92       29.66      8.32 o 
   4  13   3       58.79       30.92      7.34 o 
   5  13   3       17.59       26.57     12.27 o 
   6  13   3      625.52      710.48     71.74 o 
   7  13   3        1.89       14.49     17.31 o 
   8  13   3       68.59       91.72     15.40 o 
   9  13   3       42.43       41.62     13.83 o 
   0  14   3       16.16       14.25     12.74 o 
   1  14   3       13.41       10.59     12.56 o 
   2  14   3       25.84       53.05     13.07 o 
   3  14   3       63.87       40.62     10.71 o 
   4  14   3      132.73      142.98     20.86 o 
   5  14   3      449.00      519.11     83.36 o 
   6  14   3      110.80      118.60     21.51 o 
   7  14   3       56.36       79.58     15.04 o 
   1  15   3      226.60      289.26     45.05 o 
   2  15   3      143.78      163.41     35.71 o 
   3  15   3       69.19       70.68     30.29 o 
   0   0   4     5815.44     5207.51     71.55 o 
   1   0   4     6955.95     6126.61     41.36 o 
   2   0   4      410.44      445.04     15.42 o 
   3   0   4     5966.10     5313.31     37.59 o 
   4   0   4     8431.83     7776.68     83.85 o 
   5   0   4       78.54       65.60      6.03 o 
   6   0   4      130.38      155.88      8.12 o 
   7   0   4      238.63      287.81     11.15 o 
   8   0   4      236.47      205.71     11.73 o 
   9   0   4       61.54       59.24      8.18 o 
  10   0   4      413.62      453.12     15.37 o 
  11   0   4      165.97      188.78     11.17 o 
  12   0   4      234.07      226.41     12.06 o 
  13   0   4       26.92       -0.36      9.12 o 
  14   0   4       24.33       14.97      9.90 o 
  15   0   4        8.85       24.42     10.22 o 
  16   0   4        1.16       17.55     18.20 o 
  17   0   4        0.08       27.60     25.40 o 
  18   0   4       92.77       94.57     23.53 o 
   1   1   4     1026.63      949.22     12.20 o 
   2   1   4     1664.71     1669.27     13.56 o 
   3   1   4      545.25      494.87      9.46 o 
   4   1   4     1301.93     1110.03     15.01 o 
   5   1   4      144.31      139.49      5.77 o 
   6   1   4     2663.06     2526.03     20.86 o 
   7   1   4     2806.33     2890.66     22.45 o 
   8   1   4     1077.01      994.21     26.95 o 
   9   1   4      222.68      219.35      8.57 o 
  10   1   4       94.67      105.76      7.07 o 
  11   1   4       85.32       74.87      8.90 o 
  12   1   4        6.76       21.15      7.13 o 
  13   1   4       19.70       22.17      8.85 o 
  14   1   4      182.65      188.98     13.22 o 
  15   1   4        3.14       29.49      7.26 o 
  16   1   4        4.56       23.02      6.64 o 
  17   1   4       13.59       31.17     10.26 o 
  18   1   4       38.81       46.37     14.58 o 
   0   2   4        0.15       28.01      7.07 o 
   1   2   4     1249.28     1142.69     15.07 o 
   2   2   4    18691.53    16907.68     66.83 o 
   3   2   4     5883.24     5396.78     29.37 o 
   4   2   4      691.71      626.73     10.28 o 
   5   2   4     1111.33     1197.67     22.10 o 
   6   2   4      691.11      730.80     16.01 o 
   7   2   4      605.08      597.94     14.84 o 
   8   2   4      839.83      859.02     14.83 o 
   9   2   4      546.70      528.35     13.58 o 
  10   2   4     1230.69     1260.37     19.57 o 
  11   2   4      384.77      377.18     14.11 o 
  12   2   4       45.27       47.69      5.87 o 
  13   2   4       73.04       60.58      8.76 o 
  14   2   4      228.69      254.12     13.65 o 
  15   2   4       20.23       37.55      7.81 o 
  16   2   4       48.97       38.65     12.98 o 
  17   2   4        1.91       35.54     14.23 o 
  18   2   4        2.82       36.26     13.13 o 
   1   3   4       17.02       15.55      3.75 o 
   3   3   4     1127.14      966.82     12.70 o 
   4   3   4      652.99      609.83     11.62 o 
   5   3   4      872.63      826.77     16.75 o 
   6   3   4     2151.04     2066.64     19.20 o 
   7   3   4      104.81      114.43      8.42 o 
   8   3   4     3309.54     3495.99     33.46 o 
   9   3   4       40.08       37.24      6.55 o 
  10   3   4      355.25      376.98     12.03 o 
  11   3   4      129.38      114.69     10.42 o 
  12   3   4       99.08      103.33      9.80 o 
  13   3   4        5.10       23.73      8.04 o 
  14   3   4       17.66       34.00      9.45 o 
  15   3   4        1.57        3.59     10.76 o 
  16   3   4       55.95       46.73     11.66 o 
  17   3   4       62.55       47.68     11.16 o 
  18   3   4       14.63       21.91      9.41 o 
   0   4   4    16696.09    16542.66    111.60 o 
   1   4   4     3137.01     2865.99     19.90 o 
   2   4   4      180.85      205.35      6.79 o 
   3   4   4     3167.00     3156.73     22.75 o 
   4   4   4     5167.92     5217.50     26.21 o 
   5   4   4      810.10      709.56     13.63 o 
   6   4   4       81.00      104.08      8.57 o 
   7   4   4       34.73       52.04      5.97 o 
   8   4   4      622.45      656.57     14.61 o 
   9   4   4       58.28       47.40      6.68 o 
  10   4   4        1.02       27.09      7.22 o 
  11   4   4      147.06      131.53      9.84 o 
  12   4   4      630.73      604.62     17.30 o 
  13   4   4      135.59       96.52     10.16 o 
  14   4   4       27.38       40.49      7.60 o 
  15   4   4        6.23       27.72      7.72 o 
  16   4   4        7.90       -2.49      8.96 o 
  17   4   4       14.78       34.24     14.19 o 
   1   5   4       25.41       16.61      3.63 o 
   2   5   4      777.83      864.62     17.14 o 
   3   5   4     4942.35     5260.57     36.19 o 
   4   5   4     6352.48     6675.46     39.74 o 
   5   5   4      464.97      515.21     12.08 o 
   6   5   4      734.10      717.31     12.78 o 
   7   5   4     2812.13     2822.88     32.05 o 
   8   5   4      523.42      514.74     12.41 o 
   9   5   4        9.27       23.50      7.93 o 
  10   5   4      359.47      325.89     12.22 o 
  11   5   4      251.17      257.79     12.44 o 
  12   5   4       18.63       22.59      5.53 o 
  13   5   4        9.92       16.10      9.87 o 
  14   5   4       44.88       51.94      7.71 o 
  15   5   4       30.82       43.59     12.60 o 
  16   5   4       40.50       21.21     10.66 o 
  17   5   4       58.75       46.28     13.91 o 
   0   6   4     2242.20     2634.58     28.26 o 
   1   6   4     5214.30     5718.34     36.95 o 
   2   6   4     2112.45     2402.50     21.53 o 
   3   6   4      481.42      508.19     13.17 o 
   4   6   4       98.67       84.04      5.84 o 
   5   6   4       46.80       50.05      5.40 o 
   6   6   4     2928.16     3130.57     35.12 o 
   7   6   4       23.69       32.02      4.91 o 
   8   6   4       70.50       73.52      5.15 o 
   9   6   4      117.30      111.52      8.84 o 
  10   6   4        3.74       30.49      5.97 o 
  11   6   4        1.12        9.29      6.38 o 
  12   6   4        3.87        7.83      6.98 o 
  13   6   4      150.05      157.89     13.12 o 
  14   6   4      147.91      136.18     13.51 o 
  15   6   4       46.53       37.80     11.51 o 
  16   6   4       23.03       41.28     12.04 o 
   1   7   4      645.55      643.65     16.10 o 
   2   7   4     8695.15     9530.29     73.14 o 
   3   7   4       17.54       22.79      3.62 o 
   4   7   4        9.19       19.49      3.94 o 
   5   7   4      438.69      474.66     12.23 o 
   6   7   4      651.42      689.00     13.82 o 
   7   7   4       81.37       94.95      6.23 o 
   8   7   4       23.08       19.74      4.82 o 
   9   7   4      174.34      177.35      9.47 o 
  10   7   4      493.22      488.02     15.70 o 
  11   7   4       13.69       16.86      7.31 o 
  12   7   4       12.50       31.66      6.26 o 
  13   7   4       78.28       56.95      8.66 o 
  14   7   4        2.90       19.27     11.00 o 
  15   7   4        7.89       22.99     10.05 o 
  16   7   4        0.81        8.40     14.04 o 
   0   8   4      141.49      140.21     13.10 o 
   1   8   4     1366.59     1423.51     21.15 o 
   2   8   4     3031.15     3201.92     39.06 o 
   3   8   4       71.60       64.53      7.61 o 
   4   8   4        1.02       20.10      5.75 o 
   5   8   4      821.33      844.72     17.85 o 
   6   8   4      940.46      981.36     22.55 o 
   7   8   4       69.31       65.19      7.99 o 
   8   8   4        7.92       20.65      5.70 o 
   9   8   4      151.95      136.36     13.05 o 
  10   8   4       10.55       23.71      5.40 o 
  11   8   4       31.10       34.66      7.40 o 
  12   8   4        0.61       19.91      7.78 o 
  13   8   4       20.78       35.12      8.10 o 
  14   8   4        5.93       -2.79     18.99 o 
  15   8   4        0.05       17.87     13.13 o 
   1   9   4      146.35      157.11      7.64 o 
   2   9   4      117.24      127.64      8.03 o 
   3   9   4      448.39      459.24     13.29 o 
   4   9   4        8.47       19.04      6.24 o 
   5   9   4       22.31       27.25      5.47 o 
   6   9   4        0.01       24.07      5.86 o 
   7   9   4      178.10      191.83     12.08 o 
   8   9   4        2.77        6.76      6.05 o 
   9   9   4       12.19       26.31      5.95 o 
  10   9   4        0.06        3.83      4.11 o 
  11   9   4       10.25       12.59      6.02 o 
  12   9   4      119.07      116.36     12.28 o 
  13   9   4        5.01        3.56     10.67 o 
  14   9   4        3.82       33.26     10.60 o 
   0  10   4      486.28      514.25     17.48 o 
   1  10   4       10.25       22.99      7.67 o 
   2  10   4       94.61       92.11      9.47 o 
   3  10   4        7.02       33.72      5.64 o 
   4  10   4       19.65       23.90      6.09 o 
   5  10   4       35.12       20.79      5.73 o 
   6  10   4       29.61       27.54      6.75 o 
   7  10   4        0.02        9.11      5.64 o 
   8  10   4       11.81       16.87      5.70 o 
   9  10   4        1.76        2.35      6.35 o 
  10  10   4       19.65       26.69      5.96 o 
  11  10   4       13.32       31.76      8.38 o 
  12  10   4       38.55       55.01     11.36 o 
  13  10   4        0.02       17.60     13.57 o 
   1  11   4       64.29       54.25      8.06 o 
   2  11   4        4.01        7.55      5.67 o 
   3  11   4        1.80        3.03      8.07 o 
   4  11   4      148.96      119.67     11.50 o 
   5  11   4        0.79       12.26      4.93 o 
   6  11   4      231.73      228.49     11.89 o 
   7  11   4       53.01       40.68      7.45 o 
   8  11   4       16.13       17.87      6.39 o 
   9  11   4        9.86       21.18      8.05 o 
  10  11   4        7.92       20.68      9.54 o 
  11  11   4        3.19       27.31     17.20 o 
  12  11   4        1.84       33.29     18.01 o 
   0  12   4        7.41       23.10     14.19 o 
   1  12   4       36.76       32.92      7.95 o 
   2  12   4      334.84      354.22     16.00 o 
   3  12   4      122.92      138.97      8.85 o 
   4  12   4       28.33       32.91      6.45 o 
   5  12   4       20.06       22.56      6.85 o 
   6  12   4       22.62       37.51      8.07 o 
   7  12   4       29.73       35.46      9.75 o 
   8  12   4        9.51       19.90     14.10 o 
   9  12   4        4.80       25.80     11.83 o 
  10  12   4       12.91       22.90     12.27 o 
  11  12   4       17.08       22.79     15.44 o 
   1  13   4        7.44       18.39     11.19 o 
   2  13   4        2.48       16.70      7.09 o 
   3  13   4       45.25       30.12      9.19 o 
   4  13   4       88.20       56.92     12.47 o 
   5  13   4        0.69       21.73      7.44 o 
   6  13   4        5.63       35.86     11.28 o 
   7  13   4        0.32       33.32     11.58 o 
   8  13   4       31.27       10.11     13.24 o 
   9  13   4        5.72       19.19     10.94 o 
   0  14   4       35.97       31.22     15.66 o 
   1  14   4        0.01       12.26     12.61 o 
   2  14   4       63.92      117.99     17.85 o 
   3  14   4       93.82      107.96     22.72 o 
   4  14   4       37.68       27.54     18.78 o 
   5  14   4       49.32       39.55     11.25 o 
   6  14   4        2.75       14.29     13.24 o 
   7  14   4        3.60       22.45     11.54 o 
   1  15   4      286.00      349.04     55.38 o 
   2  15   4        0.95       27.33     12.12 o 
   1   1   5     1576.82     1585.58     21.04 o 
   2   1   5     1059.19     1082.46     14.18 o 
   3   1   5     1458.80     1357.55     25.16 o 
   4   1   5        4.87       10.38      3.48 o 
   5   1   5        1.37        4.69      4.36 o 
   6   1   5     4219.19     4019.85     24.86 o 
   7   1   5       44.17       52.27      5.50 o 
   8   1   5      201.52      202.76      8.18 o 
   9   1   5      746.28      823.14     15.09 o 
  10   1   5      104.20      116.40      7.99 o 
  11   1   5       29.04       39.63      5.88 o 
  12   1   5        1.17       12.09      8.44 o 
  13   1   5       31.83       30.26      7.13 o 
  14   1   5        0.01       20.41      7.68 o 
  15   1   5        6.18       13.37      9.74 o 
  16   1   5        1.68       15.98      6.72 o 
  17   1   5       27.22       12.10     14.29 o 
  18   1   5        0.21       35.09     12.14 o 
   0   2   5       12.25       15.32      6.39 o 
   1   2   5     1418.83     1212.06     15.20 o 
   2   2   5     2710.43     2712.17     18.10 o 
   3   2   5      195.00      145.99      5.97 o 
   4   2   5       18.21       25.94      4.28 o 
   5   2   5     1573.13     1433.05     13.58 o 
   6   2   5     2017.69     1999.97     19.85 o 
   7   2   5      274.11      249.32      9.40 o 
   8   2   5      414.63      398.72     12.70 o 
   9   2   5      241.50      261.24      9.82 o 
  11   2   5       14.15       12.80      6.75 o 
  12   2   5       38.10       37.47      6.49 o 
  13   2   5       81.18       72.71     10.15 o 
  14   2   5        0.01       22.59      7.80 o 
  15   2   5        1.25        8.94      8.68 o 
  16   2   5       15.66       26.94      9.31 o 
  17   2   5       41.73       37.38     10.16 o 
  18   2   5        0.18      -11.92     11.91 o 
   1   3   5      170.94      150.72      5.40 o 
   2   3   5     9152.89     8907.16     40.82 o 
   3   3   5     1596.24     1612.35     15.56 o 
   4   3   5       65.21       90.14      6.54 o 
   5   3   5     3288.26     3333.13     19.74 o 
   6   3   5    10081.04    10578.37     63.39 o 
   7   3   5      260.61      284.62     10.32 o 
   8   3   5      216.92      229.57      9.74 o 
   9   3   5        4.85        9.11      5.88 o 
  10   3   5      138.21      140.86      7.96 o 
  11   3   5        7.48       19.13      6.73 o 
  12   3   5      339.85      359.44     16.33 o 
  13   3   5      211.30      211.05     13.50 o 
  14   3   5       26.84       23.25      9.04 o 
  15   3   5        0.42       25.51      9.33 o 
  16   3   5        2.12        4.77      9.31 o 
  17   3   5        0.11       24.64     11.89 o 
   0   4   5     3399.33     3533.40     31.97 o 
   1   4   5     2529.09     2493.36     17.82 o 
   2   4   5    16205.38    16994.75     64.02 o 
   3   4   5      243.17      276.69      8.86 o 
   4   4   5     2903.13     3122.51     19.71 o 
   5   4   5        1.34       11.38      4.32 o 
   6   4   5     1332.36     1370.95     17.05 o 
   7   4   5       10.32       23.84      4.95 o 
   8   4   5       47.22       37.24      5.39 o 
   9   4   5      559.68      572.42     14.13 o 
  10   4   5     1689.07     1851.56     36.82 o 
  11   4   5       34.61       49.82      7.11 o 
  12   4   5       36.95       39.07      6.49 o 
  13   4   5       24.59       28.81      7.51 o 
  14   4   5      169.28      159.23     11.67 o 
  15   4   5        0.33       13.45     10.20 o 
  16   4   5       17.12       52.61      9.39 o 
  17   4   5       26.01       13.83     10.11 o 
   1   5   5      329.89      321.33      8.54 o 
   2   5   5     3905.23     4716.93     27.09 o 
   3   5   5      301.76      252.80      8.69 o 
   4   5   5     2988.93     3153.87     24.08 o 
   5   5   5      224.78      254.45      8.01 o 
   6   5   5     4107.11     4661.01     37.32 o 
   7   5   5        5.34       19.80      6.68 o 
   8   5   5      523.39      581.42     13.73 o 
   9   5   5       23.32       28.96      6.07 o 
  10   5   5     1290.31     1390.44     26.80 o 
  11   5   5        7.23       31.01      5.86 o 
  12   5   5      383.76      352.62     14.54 o 
  13   5   5       58.36       55.39      9.80 o 
  14   5   5       44.92       42.35      7.83 o 
  15   5   5       17.77       23.90     11.78 o 
  16   5   5       51.19       42.32      9.99 o 
  17   5   5        0.46       21.20     13.91 o 
   0   6   5      396.96      517.21     16.01 o 
   1   6   5      509.47      389.72     10.31 o 
   2   6   5     8279.70     9585.78     58.25 o 
   3   6   5      287.10      252.58      9.41 o 
   4   6   5      535.83      436.51     11.44 o 
   5   6   5       35.54       35.38      4.46 o 
   6   6   5     2116.21     2387.30     28.61 o 
   7   6   5        4.57       21.85      4.66 o 
   8   6   5     2384.92     2487.56     38.66 o 
   9   6   5      108.69      114.40      8.68 o 
  10   6   5      480.55      497.52     15.15 o 
  11   6   5       42.89       40.89      5.97 o 
  12   6   5      141.54      148.99     12.95 o 
  13   6   5       15.84       14.97      7.69 o 
  14   6   5       51.90       64.33      9.91 o 
  15   6   5        0.27       15.80     10.33 o 
  16   6   5       61.58       49.77     11.37 o 
   1   7   5       50.05       52.86      5.61 o 
   2   7   5     4202.31     4833.18     40.99 o 
   3   7   5       77.78       66.01      6.58 o 
   4   7   5       22.31       37.21      5.07 o 
   5   7   5       22.93       30.72      7.01 o 
   6   7   5     1242.52     1309.23     17.62 o 
   7   7   5       57.67       79.98      8.54 o 
   8   7   5      304.07      289.88     11.27 o 
  10   7   5       12.64       26.92      5.57 o 
  11   7   5       12.02       26.12      8.57 o 
  12   7   5      185.16      158.46     16.80 o 
  13   7   5        8.99       12.09      7.40 o 
  14   7   5       63.06       50.96     14.74 o 
  15   7   5       62.92       29.03      9.84 o 
  16   7   5       49.48       41.55     11.15 o 
   0   8   5      546.43      510.29     13.26 o 
   1   8   5        0.65        7.52      5.06 o 
   2   8   5       92.80      110.89      6.77 o 
   3   8   5      293.97      299.03     10.51 o 
   4   8   5      322.20      324.27     10.52 o 
   5   8   5        8.33       28.42      6.64 o 
   6   8   5        8.34        7.44      7.17 o 
   7   8   5        9.83       11.25      6.03 o 
   8   8   5        4.33       19.13      5.91 o 
   9   8   5        4.10        9.13      8.70 o 
  10   8   5        2.73       14.49      7.22 o 
  11   8   5      169.56      167.85     11.74 o 
  12   8   5        8.36       16.99      6.59 o 
  13   8   5        2.45       22.59     12.20 o 
  14   8   5       38.54       46.32     13.94 o 
  15   8   5       14.08       33.62     11.01 o 
   1   9   5       70.44       78.56      6.41 o 
   2   9   5      267.25      252.02     10.19 o 
   3   9   5       42.24       28.23      5.78 o 
   4   9   5       83.15       73.30      6.58 o 
   5   9   5        0.86       17.87      7.45 o 
   6   9   5      172.94      182.00      9.28 o 
   7   9   5      144.83      139.64     11.43 o 
   8   9   5       33.89       33.01      6.98 o 
   9   9   5       53.65       48.53      6.43 o 
  10   9   5        3.74       22.97      5.15 o 
  11   9   5      115.61       86.69      9.66 o 
  12   9   5        3.86       17.22      9.38 o 
  13   9   5        0.31       27.03     11.66 o 
  14   9   5        1.42       18.70     14.18 o 
   0  10   5        0.69       26.61      9.68 o 
   1  10   5       10.63       21.43      6.04 o 
   2  10   5       34.88       33.17      5.98 o 
   3  10   5        1.82       10.46      6.13 o 
   4  10   5       12.74       21.33      5.29 o 
   5  10   5       47.93       46.85      6.89 o 
   6  10   5        6.96       11.89      4.83 o 
   7  10   5      107.84      117.94     11.53 o 
   8  10   5       24.34       28.37      5.95 o 
   9  10   5        0.00       24.08      6.95 o 
  10  10   5        0.34       15.43      9.12 o 
  11  10   5        3.88       24.39     12.73 o 
  12  10   5       16.14       25.72     15.70 o 
  13  10   5        3.42       26.67     11.83 o 
   1  11   5       98.70       83.72      9.29 o 
   2  11   5      431.10      452.23     14.62 o 
   3  11   5        1.95       16.76      5.80 o 
   4  11   5       50.34       34.23      7.14 o 
   5  11   5       30.10       36.12      6.31 o 
   6  11   5      117.33      103.65      8.79 o 
   7  11   5       16.98       26.47      6.92 o 
   8  11   5        0.68       27.98      7.96 o 
   9  11   5       20.22       21.95      8.24 o 
  10  11   5       17.99       40.39      9.86 o 
  11  11   5        9.34       11.87      8.49 o 
  12  11   5        1.94       14.97     11.12 o 
   0  12   5      163.28      177.11     27.62 o 
   1  12   5        0.12        8.92      8.81 o 
   2  12   5       32.26       38.26      7.19 o 
   3  12   5      139.78      111.21      9.34 o 
   4  12   5        3.20       13.06      5.77 o 
   5  12   5      133.37      126.02     10.61 o 
   6  12   5        0.04       14.47      7.86 o 
   7  12   5        5.06       16.09     11.94 o 
   8  12   5        6.54       27.47      9.55 o 
   9  12   5        1.51       17.05     10.55 o 
  10  12   5        3.81        9.18     20.43 o 
  11  12   5       29.74       27.99     11.87 o 
   1  13   5        3.89        8.73     10.99 o 
   2  13   5      151.01      157.42     16.05 o 
   3  13   5        1.06        9.13      6.25 o 
   4  13   5       12.39       34.38      8.29 o 
   5  13   5       38.32       39.55      9.89 o 
   6  13   5        6.12       10.68     11.92 o 
   7  13   5       29.50       25.55      8.80 o 
   8  13   5       11.78       37.13     12.35 o 
   9  13   5        2.30       20.97     12.99 o 
   0  14   5        5.54       13.51     13.31 o 
   1  14   5       10.00       39.82     11.01 o 
   2  14   5       49.39       58.48     13.85 o 
   3  14   5       34.00       54.41     13.22 o 
   4  14   5       22.10       25.79     10.80 o 
   5  14   5      100.83       96.29     15.25 o 
   6  14   5       19.27       29.74     12.49 o 
   1  15   5      106.31      115.62     23.38 o 
   0   0   6       20.25       59.30     15.17 o 
   1   0   6    18565.93    17833.53    101.61 o 
   2   0   6     8837.57     8062.66     58.44 o 
   3   0   6     4469.26     4199.19     34.37 o 
   4   0   6      174.31      192.60      9.22 o 
   5   0   6      155.68      126.95      7.61 o 
   6   0   6     1555.73     1593.34     27.53 o 
   7   0   6      769.47      799.39     25.46 o 
   8   0   6       62.93       69.43      8.47 o 
   9   0   6      218.65      247.01     12.25 o 
  10   0   6        0.17       19.95      8.09 o 
  11   0   6        0.01       16.44      9.22 o 
  12   0   6      284.63      274.65     15.18 o 
  13   0   6       33.29       35.49      8.75 o 
  14   0   6       38.44       49.94      9.60 o 
  15   0   6        0.41        4.86     11.24 o 
  16   0   6       31.39       28.56     12.38 o 
  17   0   6      104.86       73.06     20.59 o 
  18   0   6        6.89      -12.30     20.64 o 
   1   1   6     1009.24      867.91     12.85 o 
   2   1   6     1386.54     1187.94     15.64 o 
   3   1   6     4181.51     3949.41     23.61 o 
   4   1   6      139.78      133.34      5.50 o 
   5   1   6      708.71      656.76     13.04 o 
   6   1   6      860.40      898.81     16.56 o 
   7   1   6       53.06       60.99      5.80 o 
   8   1   6      152.48      162.03      7.21 o 
   9   1   6        0.02       13.77      6.61 o 
  10   1   6        5.66       21.04      5.23 o 
  11   1   6       40.08       30.94      6.72 o 
  12   1   6        1.55       18.29      5.25 o 
  13   1   6      125.91      111.37      9.54 o 
  14   1   6       11.90       18.11      6.98 o 
  15   1   6        4.70       11.05      9.58 o 
  16   1   6       42.15       45.41     11.46 o 
  17   1   6        1.30       17.10     13.55 o 
  18   1   6        5.78        8.73     14.98 o 
   0   2   6       26.49       19.74      4.84 o 
   1   2   6       31.90       28.74      4.81 o 
   2   2   6    13246.84    12671.18     56.48 o 
   3   2   6     3362.86     3387.10     25.34 o 
   4   2   6      112.66      119.69      5.65 o 
   5   2   6       42.65       35.92      4.44 o 
   6   2   6      197.61      202.00      7.81 o 
   7   2   6       73.16       63.86      5.77 o 
   8   2   6       21.49       13.91      6.36 o 
   9   2   6       82.98       67.19      7.09 o 
  10   2   6      834.37      796.52     18.83 o 
  11   2   6      223.20      244.61     11.21 o 
  12   2   6        1.11       13.03     10.56 o 
  13   2   6      145.58      127.63     12.35 o 
  14   2   6        9.66       35.64      8.33 o 
  15   2   6        0.47       32.71      9.01 o 
  16   2   6        2.74       10.72     11.34 o 
  17   2   6       52.30       33.78     12.03 o 
   1   3   6      405.63      415.39      8.75 o 
   2   3   6     5724.73     5337.01     29.73 o 
   3   3   6       68.17       63.58      6.20 o 
   4   3   6       83.15       77.88      6.99 o 
   5   3   6       24.25       24.41      4.30 o 
   6   3   6      610.45      536.73     14.94 o 
   7   3   6      714.09      677.13     18.70 o 
   8   3   6      190.93      215.64     10.69 o 
   9   3   6       12.91       23.62      6.93 o 
  10   3   6       26.20       33.82      6.65 o 
  11   3   6      124.72      136.23     11.78 o 
  12   3   6       50.99       55.45      7.78 o 
  13   3   6        2.69        2.28     10.42 o 
  14   3   6        0.65       24.01      9.96 o 
  15   3   6        7.62       17.52      7.70 o 
  16   3   6       22.08       39.13     10.85 o 
  17   3   6        4.24       12.46     11.04 o 
   0   4   6      532.37      558.59     16.56 o 
   1   4   6      630.01      666.33     14.04 o 
   2   4   6       78.13      114.49      5.62 o 
   3   4   6      922.00     1004.11     18.86 o 
   4   4   6        0.82       10.45      4.12 o 
   5   4   6      630.62      547.55     12.46 o 
   6   4   6     1280.56     1225.61     14.94 o 
   7   4   6      553.19      596.46     16.65 o 
   8   4   6       19.98       30.98      5.01 o 
   9   4   6       31.07       34.61      5.25 o 
  10   4   6      466.68      519.18     15.91 o 
  11   4   6       36.23       46.37      7.67 o 
  12   4   6      185.92      180.69     10.89 o 
  13   4   6       97.92       72.86      9.84 o 
  14   4   6        9.21       20.35      7.84 o 
  15   4   6        4.32       31.16      9.94 o 
  16   4   6       42.27       40.15     11.72 o 
  17   4   6       23.04       26.01     15.22 o 
   1   5   6        0.07        7.05      3.29 o 
   2   5   6     1355.55     1323.31     18.09 o 
   3   5   6     4972.77     5437.12     35.08 o 
   4   5   6      227.70      228.97      8.31 o 
   5   5   6      293.05      345.86      9.54 o 
   6   5   6      255.46      251.79      8.47 o 
   7   5   6     1010.22     1030.68     18.70 o 
   8   5   6       65.18       62.16      7.09 o 
   9   5   6      403.51      388.20     14.17 o 
  10   5   6      107.83       88.12      9.39 o 
  11   5   6       46.15       43.67      8.29 o 
  12   5   6        4.78       21.03      6.85 o 
  13   5   6       60.22       50.90      8.02 o 
  14   5   6       68.74       51.78      9.06 o 
  15   5   6       16.45       21.66     11.36 o 
  16   5   6       31.27       23.08     10.34 o 
  17   5   6       43.32       45.68     14.38 o 
   0   6   6       32.11       35.76      6.89 o 
   1   6   6     4150.37     4603.96     31.15 o 
   2   6   6      869.31      798.73     17.50 o 
   3   6   6       83.06       69.76      5.81 o 
   4   6   6        5.58       23.34      4.15 o 
   5   6   6      388.25      404.68     10.87 o 
   6   6   6      134.92      147.28      6.81 o 
   7   6   6       33.55       47.01      6.29 o 
   8   6   6      146.66      114.06     10.65 o 
   9   6   6       39.31       52.02      7.73 o 
  10   6   6        0.18       12.90      7.23 o 
  11   6   6        4.38       18.00      6.53 o 
  12   6   6        7.41       23.31      7.68 o 
  13   6   6      146.81      139.06     13.34 o 
  14   6   6        3.14        5.12      8.81 o 
  15   6   6       18.75       35.08      9.82 o 
  16   6   6        0.27       -8.44     11.44 o 
   1   7   6      255.59      248.21      8.46 o 
   2   7   6      453.90      421.56     11.72 o 
   3   7   6      282.36      352.99     10.53 o 
   4   7   6       26.90       35.75      5.03 o 
   5   7   6      588.86      720.52     13.98 o 
   6   7   6       35.92       33.57      5.22 o 
   7   7   6      160.00      160.80      7.83 o 
   8   7   6       25.62       29.24      4.77 o 
   9   7   6        3.88       22.85      7.29 o 
  10   7   6       20.42       14.41      7.19 o 
  11   7   6       11.43        9.45      6.25 o 
  12   7   6       38.11       46.95      8.63 o 
  13   7   6       22.67       20.04      8.89 o 
  14   7   6       21.34       29.61     12.01 o 
  15   7   6        0.08       24.08      9.22 o 
   0   8   6        0.00       13.15      6.20 o 
   1   8   6        9.94       28.07      5.21 o 
   2   8   6     2668.34     2852.25     29.68 o 
   3   8   6        0.88       19.36      5.19 o 
   4   8   6       28.23       26.80      4.54 o 
   5   8   6       62.03       72.99      6.67 o 
   6   8   6      270.84      312.96     11.85 o 
   7   8   6      165.62      138.40      7.89 o 
   8   8   6        1.78       14.68      5.18 o 
   9   8   6      235.66      219.28     13.21 o 
  10   8   6       68.69       63.65      8.54 o 
  11   8   6       18.67        7.56      6.02 o 
  12   8   6       24.36       17.95      6.19 o 
  13   8   6        4.92       -2.77      8.22 o 
  14   8   6       32.41       30.85     14.64 o 
  15   8   6       17.58       37.98     12.66 o 
   1   9   6       33.29       43.89      6.19 o 
   2   9   6      642.64      712.37     18.20 o 
   3   9   6        1.32       15.46      4.71 o 
   4   9   6       24.96       32.14      6.01 o 
   5   9   6      135.47      147.39     10.61 o 
   6   9   6       43.89       59.69      7.35 o 
   7   9   6       51.99       46.53      6.59 o 
   8   9   6       13.20       10.89      6.22 o 
   9   9   6       15.58       13.45      4.94 o 
  10   9   6        0.37       20.64     10.60 o 
  11   9   6       68.46       72.11      9.86 o 
  12   9   6        0.34       29.45      9.91 o 
  13   9   6       15.54       19.66     12.81 o 
  14   9   6        3.69       20.13     10.53 o 
   0  10   6       34.28       63.42     13.16 o 
   1  10   6        4.38       18.57      4.44 o 
   2  10   6      173.56      149.68      8.28 o 
   3  10   6       22.11       18.83      7.16 o 
   4  10   6        0.54       12.88      5.56 o 
   5  10   6      197.55      175.84     13.20 o 
   6  10   6        3.58        8.10      4.91 o 
   7  10   6        6.84       15.33      5.35 o 
   8  10   6       16.93       18.82      5.87 o 
   9  10   6       28.34       20.73      6.45 o 
  10  10   6       57.91       60.27     11.24 o 
  11  10   6        9.44       21.29      8.99 o 
  12  10   6        0.50       18.98     19.20 o 
  13  10   6        1.59       14.00     12.87 o 
   1  11   6      267.41      249.06     11.49 o 
   2  11   6      127.01      104.07      9.98 o 
   3  11   6       30.93       27.90      5.69 o 
   4  11   6        0.35       15.58      6.37 o 
   5  11   6        0.00        8.51     21.24 o 
   6  11   6        1.16       15.43      8.79 o 
   7  11   6       17.91       24.01      9.05 o 
   8  11   6        3.34       31.13     11.81 o 
   9  11   6        8.52       14.99     10.69 o 
  10  11   6        1.29       36.45     13.86 o 
  11  11   6       14.40       24.53     10.03 o 
  12  11   6       15.26       36.27     10.68 o 
   0  12   6       39.57       27.18     10.73 o 
   1  12   6       69.14       66.55     10.03 o 
   2  12   6       44.71       43.08      7.25 o 
   3  12   6       16.48       15.33      6.17 o 
   4  12   6        5.87       27.30      6.62 o 
   5  12   6       24.84       42.50      7.43 o 
   6  12   6       58.77       59.31     11.41 o 
   7  12   6       18.71       31.64      9.50 o 
   8  12   6        0.28       10.90     13.70 o 
   9  12   6       22.63       30.00     13.60 o 
  10  12   6       78.10       88.40     17.85 o 
   1  13   6       48.41       17.43      7.75 o 
   2  13   6       45.70       34.20      9.14 o 
   3  13   6       88.91       89.66     12.05 o 
   4  13   6       26.84       33.59      8.71 o 
   5  13   6        0.00        3.14     12.86 o 
   6  13   6       75.08       61.07     13.93 o 
   7  13   6        0.84        8.22      8.20 o 
   8  13   6       20.73       36.70     11.69 o 
   0  14   6       10.65       27.15     13.24 o 
   1  14   6       50.54       47.07     10.94 o 
   2  14   6       43.23       49.99     11.44 o 
   3  14   6        5.10        1.29     10.12 o 
   4  14   6        6.77       30.49     13.52 o 
   5  14   6       24.22       37.50     12.43 o 
   6  14   6       39.86       32.42     12.28 o 
   1   1   7      200.03      198.42      7.69 o 
   2   1   7      376.18      433.83      9.59 o 
   3   1   7        2.93        0.36      5.32 o 
   4   1   7      655.73      679.71     13.54 o 
   5   1   7     1465.17     1446.17     15.11 o 
   6   1   7     2964.90     2911.08     23.69 o 
   7   1   7      581.84      592.82     14.39 o 
   8   1   7      265.36      305.83     10.26 o 
   9   1   7       88.71      104.43      6.03 o 
  10   1   7       68.02       66.31      7.64 o 
  11   1   7       13.48       26.30      5.30 o 
  12   1   7       62.76       45.39      6.28 o 
  13   1   7        0.00       14.93      5.76 o 
  14   1   7      132.36      130.09      9.63 o 
  15   1   7        1.81       21.35      7.27 o 
  16   1   7        0.19       25.95     14.45 o 
  17   1   7        0.00       32.49     11.54 o 
   0   2   7       40.44       49.35      6.06 o 
   1   2   7      153.62      122.41      5.48 o 
   2   2   7      653.19      618.94     11.78 o 
   3   2   7      100.41       55.65      6.09 o 
   4   2   7      147.11      154.57      6.44 o 
   5   2   7        0.07        9.20      5.07 o 
   6   2   7     1927.54     1813.94     18.57 o 
   7   2   7       13.35       17.78      3.83 o 
   8   2   7       16.41       25.33      5.61 o 
   9   2   7      205.06      231.65     11.30 o 
  10   2   7      442.36      459.61     14.30 o 
  11   2   7       16.60       20.51      8.58 o 
  12   2   7        3.09       14.87      9.34 o 
  13   2   7       36.20       28.58      7.42 o 
  14   2   7        9.47       14.22      7.36 o 
  15   2   7        7.41       23.82     10.52 o 
  16   2   7        5.44      -11.53      8.73 o 
  17   2   7       10.14       25.59     10.99 o 
   1   3   7     1912.66     1893.40     17.34 o 
   2   3   7    22807.98    24129.84    112.01 o 
   3   3   7      210.71      207.79      7.55 o 
   4   3   7      544.67      562.17     12.29 o 
   5   3   7       92.65       97.48      7.84 o 
   6   3   7      189.23      164.90      8.90 o 
   7   3   7      685.98      677.62     17.89 o 
   8   3   7      237.73      251.21     11.65 o 
   9   3   7       27.87       50.35      6.76 o 
  10   3   7        2.60       13.93      6.83 o 
  11   3   7       81.35       79.89     10.97 o 
  12   3   7      109.78       81.53      9.62 o 
  13   3   7        8.50       19.05     10.23 o 
  14   3   7        0.92       18.17     10.00 o 
  15   3   7       40.91       33.18      8.13 o 
  16   3   7        0.75       17.70      9.55 o 
  17   3   7        1.66        6.85     13.18 o 
   0   4   7      504.99      558.90     16.91 o 
   1   4   7        1.58        3.37      4.58 o 
   2   4   7      556.58      457.16     10.88 o 
   3   4   7      214.61      219.72      7.50 o 
   4   4   7     1072.52     1218.30     18.84 o 
   5   4   7        6.87        6.77      3.45 o 
   6   4   7      916.02      782.02     12.07 o 
   7   4   7        0.19       17.35      5.95 o 
   8   4   7      449.68      481.47     17.21 o 
   9   4   7      103.02       90.52      7.15 o 
  10   4   7      169.93      181.53     10.48 o 
  11   4   7       39.03       37.78      6.71 o 
  12   4   7        8.96       13.67      6.24 o 
  13   4   7        1.79        2.84      8.16 o 
  14   4   7       53.51       30.11      8.16 o 
  15   4   7        8.39       36.01      8.60 o 
  16   4   7        4.58       11.28      9.59 o 
  17   4   7        2.40       33.93     12.19 o 
   1   5   7     1447.09     1459.43     15.08 o 
   2   5   7     2881.94     3138.61     23.42 o 
   3   5   7       19.85       14.12      3.76 o 
   4   5   7      713.37      753.03     12.20 o 
   5   5   7       49.68       64.61      5.29 o 
   6   5   7     1586.15     1706.91     22.70 o 
   7   5   7      230.32      250.42     10.03 o 
   8   5   7       51.93       55.77      5.86 o 
   9   5   7        9.34       30.11      5.93 o 
  10   5   7       50.03       59.94      7.39 o 
  11   5   7        5.56       20.24      7.38 o 
  12   5   7       18.87       22.72      7.14 o 
  13   5   7       34.21       41.45     12.89 o 
  14   5   7        7.90       28.04      6.95 o 
  15   5   7        0.02       14.45      9.75 o 
  16   5   7       54.63       46.15     13.98 o 
   0   6   7        3.96        3.46      3.80 o 
   1   6   7      369.73      339.77     10.27 o 
   2   6   7     2077.74     2305.76     24.20 o 
   3   6   7      694.55      791.73     13.71 o 
   4   6   7      277.66      261.06      8.00 o 
   5   6   7      105.82      110.89     10.56 o 
   6   6   7     1576.05     1734.76     19.80 o 
   7   6   7       39.19       36.92      5.50 o 
   8   6   7      546.23      562.07     16.27 o 
   9   6   7        3.39       19.16      6.30 o 
  10   6   7       51.06       59.23      9.41 o 
  11   6   7        4.37       17.27      7.38 o 
  12   6   7      107.12       63.73     11.24 o 
  13   6   7        7.21       25.90     10.66 o 
  14   6   7        1.59        6.58      8.95 o 
  15   6   7        2.83      -10.70     10.76 o 
  16   6   7       15.01       20.98     12.86 o 
   1   7   7        7.47       17.24      3.46 o 
   2   7   7      808.09      838.43     14.76 o 
   3   7   7      282.64      299.45     10.01 o 
   4   7   7      130.24      104.82      7.19 o 
   5   7   7      446.37      459.32     10.42 o 
   6   7   7     1551.95     1630.25     26.82 o 
   7   7   7      125.05      135.29      7.30 o 
   8   7   7       31.37       39.92      5.68 o 
   9   7   7        3.43       23.76      6.38 o 
  10   7   7        7.75        5.16      6.57 o 
  11   7   7        0.02       17.02      6.95 o 
  12   7   7       66.69       80.82     11.37 o 
  13   7   7        1.75        2.32      9.17 o 
  14   7   7        0.03       40.97     10.82 o 
  15   7   7        1.00       35.83     10.84 o 
   0   8   7      349.44      360.63     14.31 o 
   1   8   7       48.78       64.54      6.25 o 
   2   8   7        9.16       25.96      5.09 o 
   3   8   7      219.53      214.96      9.10 o 
   4   8   7       69.06       78.11      5.92 o 
   5   8   7       36.06       46.11      7.14 o 
   6   8   7       32.19       36.65      5.91 o 
   7   8   7       10.40       22.43      4.45 o 
   8   8   7        8.64        4.50      5.78 o 
   9   8   7       31.91       22.86      6.18 o 
  10   8   7        1.16       23.12      6.72 o 
  11   8   7       53.51       48.09     10.51 o 
  12   8   7        0.16       27.61      7.81 o 
  13   8   7       12.97       36.63     13.89 o 
  14   8   7       27.26       14.96      9.94 o 
   1   9   7      163.96      127.26      7.34 o 
   2   9   7        9.09       24.21      6.74 o 
   3   9   7       10.93       30.66      5.81 o 
   4   9   7        1.40       23.04      4.74 o 
   5   9   7        5.18       28.02      6.38 o 
   6   9   7     1019.10     1009.63     21.09 o 
   7   9   7       31.90       36.56      7.51 o 
   8   9   7        6.04       25.08      8.72 o 
   9   9   7       20.82        7.22      5.73 o 
  10   9   7       40.27       32.32      8.45 o 
  11   9   7       18.11       32.39      7.75 o 
  12   9   7        1.50       16.23     14.20 o 
  13   9   7       10.65       33.07     10.74 o 
  14   9   7       25.75       16.32     12.09 o 
   0  10   7        7.69       16.58     10.55 o 
   1  10   7       13.47       25.70      8.09 o 
   2  10   7      215.40      212.05      9.70 o 
   3  10   7       11.31        6.64      7.80 o 
   4  10   7       18.89       25.79      6.33 o 
   5  10   7      186.67      198.63     14.47 o 
   6  10   7       50.29       30.00      6.16 o 
   7  10   7        9.49       21.71      6.03 o 
   8  10   7        2.08       11.37     10.08 o 
   9  10   7       38.67       27.32      7.54 o 
  10  10   7      159.23      121.87     18.06 o 
  11  10   7        3.09       12.59     10.45 o 
  12  10   7        8.19        6.50      9.19 o 
  13  10   7       11.03        0.64     10.46 o 
   1  11   7        0.38       12.92      5.40 o 
   2  11   7       50.86       46.49      7.84 o 
   3  11   7       13.33       22.97      6.81 o 
   4  11   7      104.06       76.13     10.68 o 
   5  11   7       21.24       21.36      8.34 o 
   6  11   7       11.64       17.03      5.51 o 
   7  11   7        8.38       18.62      6.22 o 
   8  11   7        1.04       18.18      8.81 o 
   9  11   7       63.58       53.31     12.24 o 
  10  11   7        9.72       30.90     10.31 o 
  11  11   7        0.93        1.53     11.57 o 
   0  12   7      214.07      171.41     19.65 o 
   1  12   7       18.57       26.26      7.80 o 
   2  12   7       15.01       15.89      5.66 o 
   3  12   7        2.09       17.31      8.62 o 
   4  12   7        1.62       -0.23      6.58 o 
   5  12   7        0.67       22.17      7.91 o 
   6  12   7        7.90       22.64     10.29 o 
   7  12   7        0.79       25.27      9.35 o 
   8  12   7       42.43       30.90      8.99 o 
   9  12   7        1.05       19.05      9.43 o 
  10  12   7       15.57       25.66     10.25 o 
   1  13   7        0.05       19.97      7.09 o 
   2  13   7       30.39       43.28     10.76 o 
   3  13   7        5.07       13.42     11.39 o 
   4  13   7        3.71       11.01     10.38 o 
   5  13   7        1.34       18.35      8.88 o 
   6  13   7       32.83       25.00      7.94 o 
   7  13   7       17.26       26.56      9.51 o 
   8  13   7        9.83       37.95     13.95 o 
   0  14   7       78.91       68.49     22.00 o 
   1  14   7        9.84       27.29      9.66 o 
   2  14   7       64.28       63.29     22.99 o 
   3  14   7       18.66       27.31     11.68 o 
   4  14   7       70.69       84.07     18.41 o 
   5  14   7        0.32       14.72     10.45 o 
   0   0   8     1035.18      947.97     29.77 o 
   1   0   8     4469.56     4320.88     38.02 o 
   2   0   8    21016.88    21978.09    111.44 o 
   3   0   8     5442.19     5980.50     51.69 o 
   4   0   8      682.40      714.92     20.59 o 
   5   0   8     1933.15     2191.40     28.35 o 
   6   0   8     4266.78     4608.06     47.66 o 
   7   0   8      486.93      536.72     20.21 o 
   8   0   8      873.15      856.75     21.45 o 
   9   0   8      168.86      162.79      9.73 o 
  10   0   8       51.92       50.01      9.18 o 
  11   0   8      218.38      187.26     11.51 o 
  12   0   8      222.61      181.73     16.83 o 
  13   0   8       39.06       32.06     10.82 o 
  14   0   8       30.23       27.50      9.99 o 
  15   0   8        1.52        9.77     15.80 o 
  16   0   8        5.35      -25.55     17.03 o 
  17   0   8       56.37       36.04     17.30 o 
   1   1   8     3039.69     3189.61     30.01 o 
   2   1   8     9012.86     9302.23     41.42 o 
   3   1   8      481.15      455.25     10.83 o 
   4   1   8       23.75       20.89      4.01 o 
   5   1   8      119.99      152.63      7.66 o 
   6   1   8        3.53       12.87      5.45 o 
   7   1   8      358.19      371.42     11.00 o 
   8   1   8       11.94        9.30      5.70 o 
   9   1   8       52.43       52.34      7.30 o 
  10   1   8        0.00       -0.86      6.36 o 
  11   1   8       19.79       34.47      5.79 o 
  12   1   8        2.68        5.20      6.31 o 
  13   1   8       37.53       23.76      5.32 o 
  14   1   8       16.95       19.23     11.30 o 
  15   1   8       28.71       25.26      7.75 o 
  16   1   8      118.49      112.70     13.24 o 
  17   1   8        0.04       30.76     10.39 o 
   0   2   8     2203.91     2235.01     24.94 o 
   1   2   8     2380.90     2541.12     19.03 o 
   2   2   8     1692.65     1699.53     15.69 o 
   3   2   8        5.64       20.88      3.25 o 
   4   2   8      128.38      133.84      6.54 o 
   5   2   8       15.89       24.30      4.49 o 
   6   2   8      125.18      113.89      5.72 o 
   7   2   8       50.83       40.70      5.07 o 
   8   2   8      776.23      802.70     15.59 o 
   9   2   8       13.30       22.83      6.30 o 
  10   2   8       57.44       50.98      7.83 o 
  11   2   8       33.20       32.50      7.69 o 
  12   2   8       39.39       34.11      6.72 o 
  13   2   8      150.51      179.14     14.48 o 
  14   2   8        0.03       21.65      8.14 o 
  15   2   8        0.12        7.10     10.15 o 
  16   2   8        9.55       19.13     12.73 o 
  17   2   8       12.21       44.70     14.75 o 
   1   3   8     1424.73     1428.04     14.67 o 
   2   3   8     2897.71     2714.93     21.31 o 
   3   3   8     1899.01     1732.84     16.16 o 
   4   3   8      194.63      191.29      7.56 o 
   5   3   8      501.01      502.15     13.25 o 
   6   3   8      264.22      295.52     10.17 o 
   7   3   8      232.03      240.05     10.70 o 
   8   3   8        3.01       18.33      4.85 o 
   9   3   8       59.73       74.05      7.31 o 
  10   3   8       13.40       29.80      7.22 o 
  11   3   8        4.91       18.59      5.84 o 
  12   3   8       76.22       58.87      9.33 o 
  13   3   8       56.00       51.15     10.58 o 
  14   3   8        0.42       11.99      8.59 o 
  15   3   8        3.09       35.90      8.24 o 
  16   3   8        0.03       19.89     15.88 o 
  17   3   8       14.54       26.18     11.48 o 
   0   4   8     2871.75     2987.33     32.64 o 
   1   4   8     1780.04     1833.80     18.27 o 
   2   4   8     1845.21     1931.52     18.05 o 
   3   4   8        4.68       11.33      3.01 o 
   4   4   8       23.36       26.17      3.91 o 
   5   4   8      105.86      104.92      5.33 o 
   6   4   8       69.25       53.06      5.66 o 
   7   4   8      226.90      239.78      9.89 o 
   8   4   8       36.02       30.43      5.83 o 
   9   4   8      425.69      472.68     15.48 o 
  10   4   8      614.36      647.73     18.70 o 
  11   4   8       46.64       55.47      8.44 o 
  12   4   8       49.30       55.67      7.58 o 
  13   4   8        5.77       19.84      8.19 o 
  14   4   8       20.16       29.00      8.40 o 
  15   4   8       51.65       55.22     10.64 o 
  16   4   8        6.54       29.54     12.11 o 
   1   5   8        0.01       11.22      3.40 o 
   2   5   8        0.56        9.02      5.32 o 
   3   5   8      350.80      387.83     11.25 o 
   4   5   8      170.43      190.46      7.37 o 
   5   5   8      220.26      229.50      8.54 o 
   6   5   8      597.03      560.44     11.15 o 
   7   5   8      191.25      180.72      7.44 o 
   8   5   8        0.44       21.46      5.47 o 
   9   5   8       34.99       41.33      6.37 o 
  10   5   8       42.70       35.04      7.77 o 
  11   5   8      232.47      221.57     14.73 o 
  12   5   8        8.91       21.43      6.25 o 
  13   5   8        6.59       22.99     10.12 o 
  14   5   8        1.69       20.67      9.99 o 
  15   5   8       12.95       32.34     11.42 o 
  16   5   8        9.08       24.49     11.19 o 
   0   6   8     1133.40     1065.25     20.85 o 
   1   6   8        0.27        7.58      5.12 o 
   2   6   8      403.43      470.30     13.11 o 
   3   6   8      284.85      316.36      9.01 o 
   4   6   8       63.90       47.55      5.07 o 
   5   6   8       38.48       47.60      6.55 o 
   6   6   8       23.97       23.15      4.45 o 
   7   6   8       16.51       25.14      4.77 o 
   8   6   8       72.32       86.68      9.24 o 
   9   6   8      101.72      105.01      9.87 o 
  10   6   8       47.62       47.81      7.30 o 
  11   6   8       15.92       21.37      6.21 o 
  12   6   8        0.01       21.40      9.94 o 
  13   6   8       35.64       30.53      7.69 o 
  14   6   8        3.15       20.16      7.42 o 
  15   6   8        9.07       16.72      8.97 o 
  16   6   8        2.55       14.86     11.95 o 
   1   7   8       51.11       39.75      6.41 o 
   2   7   8        1.23       21.85      4.80 o 
   3   7   8       13.45       14.01      4.57 o 
   4   7   8      209.39      231.05      8.47 o 
   5   7   8       23.87       33.19      4.99 o 
   6   7   8       28.35       43.27      5.20 o 
   7   7   8        7.91       25.85      7.28 o 
   8   7   8       10.00       14.70      6.97 o 
   9   7   8       13.39       15.81      8.09 o 
  10   7   8        1.93       10.20      5.70 o 
  11   7   8       25.35       35.86      8.86 o 
  12   7   8       10.35       16.82      9.28 o 
  13   7   8        2.31        3.14      9.46 o 
  14   7   8       21.11       18.58     10.03 o 
  15   7   8       15.05       32.05     10.14 o 
   0   8   8      313.67      248.08     13.49 o 
   1   8   8       39.60       30.39      4.65 o 
   2   8   8      672.24      614.48     15.43 o 
   3   8   8      650.33      620.96     16.87 o 
   4   8   8        0.42       16.23      6.07 o 
   5   8   8       24.40       29.99      7.90 o 
   6   8   8      105.97       82.67      9.89 o 
   7   8   8      280.36      266.59      8.59 o 
   8   8   8       13.78        6.95      6.63 o 
   9   8   8       32.73       23.37      7.01 o 
  10   8   8        8.76       15.37      8.66 o 
  11   8   8        7.98       39.02      8.95 o 
  12   8   8       14.88       31.70      9.54 o 
  13   8   8        5.29       27.17     10.76 o 
  14   8   8        4.78       28.69     11.11 o 
   1   9   8       82.38       69.10      7.82 o 
   2   9   8      394.75      421.77     13.38 o 
   3   9   8      205.53      187.68      8.89 o 
   4   9   8       70.87       80.68      8.09 o 
   5   9   8       11.74       19.73      6.65 o 
   6   9   8        1.50       12.23      5.75 o 
   7   9   8        2.85       21.70      5.24 o 
   8   9   8        3.86       19.10      6.82 o 
   9   9   8        0.50       12.81      5.23 o 
  10   9   8        0.11       26.75     11.12 o 
  11   9   8       50.56       45.42     12.22 o 
  12   9   8       45.40       42.05     14.78 o 
  13   9   8        0.55       23.08      9.76 o 
   0  10   8      519.60      473.21     27.57 o 
   1  10   8       36.45       28.95      5.95 o 
   2  10   8      180.88      145.39     12.31 o 
   3  10   8       35.68       25.68      5.89 o 
   4  10   8       16.46       20.89      4.92 o 
   5  10   8       50.89       42.75      7.63 o 
   6  10   8        1.18       16.87      5.87 o 
   7  10   8       41.32       33.82      5.91 o 
   8  10   8        3.65       14.67      6.74 o 
   9  10   8        5.16       31.41      8.84 o 
  10  10   8       46.01       45.97     13.79 o 
  11  10   8       52.81       53.82     12.58 o 
  12  10   8        4.38       10.37     13.69 o 
   1  11   8        0.02        7.48      7.52 o 
   2  11   8       81.52       71.62      8.59 o 
   3  11   8       72.01       58.12      8.37 o 
   4  11   8      322.93      284.85     14.95 o 
   5  11   8       43.93       46.48      8.07 o 
   6  11   8      147.59      118.95     10.65 o 
   7  11   8       32.36       23.12      8.26 o 
   8  11   8        9.82       19.32      7.29 o 
   9  11   8        0.80       23.01      9.55 o 
  10  11   8       43.58       41.11      8.71 o 
  11  11   8        0.18       35.75     15.35 o 
   0  12   8      135.65       80.51     12.84 o 
   1  12   8      110.79       90.25     11.55 o 
   2  12   8        0.31        4.27     11.21 o 
   3  12   8        0.10       20.05      9.66 o 
   4  12   8       12.07       20.00      8.81 o 
   5  12   8       50.43       30.25      9.14 o 
   6  12   8       19.79       28.56     10.86 o 
   7  12   8       15.89       26.10      9.67 o 
   8  12   8       20.34       30.28     20.99 o 
   9  12   8      103.66       76.79     14.86 o 
   1  13   8       80.13       77.82     13.52 o 
   2  13   8        3.98       30.03      9.36 o 
   3  13   8        2.32       36.95     11.05 o 
   4  13   8        8.72       11.25      8.94 o 
   5  13   8       56.08       65.46     12.74 o 
   6  13   8       41.08       33.59      9.47 o 
   7  13   8        4.55       24.53     10.76 o 
   0  14   8       24.63       30.75     18.39 o 
   1  14   8        6.64       23.54      6.84 o 
   2  14   8        8.89       31.42     11.35 o 
   3  14   8       12.14       29.47      9.18 o 
   4  14   8       29.37       43.53     13.27 o 
   1   1   9      343.21      265.77     10.82 o 
   2   1   9     1023.61      922.80     18.41 o 
   3   1   9      748.88      735.36     15.15 o 
   4   1   9      936.24      868.96     17.65 o 
   5   1   9      193.25      193.36      8.28 o 
   6   1   9     2299.05     2395.64     24.25 o 
   7   1   9      276.80      312.44     11.80 o 
   8   1   9       97.44      101.49      7.90 o 
   9   1   9      357.99      379.14     14.12 o 
  10   1   9        0.93       20.45      5.88 o 
  11   1   9       11.42       24.92      6.00 o 
  12   1   9       60.98       59.71      6.88 o 
  13   1   9        0.01       12.38     12.23 o 
  14   1   9        7.07       21.60      7.62 o 
  15   1   9       15.93       16.71     15.76 o 
  16   1   9        0.14       23.02     12.62 o 
  17   1   9       26.47       30.49     16.02 o 
   0   2   9       37.22       16.95      7.79 o 
   1   2   9        8.54       10.90      3.50 o 
   2   2   9       25.28       19.90      3.60 o 
   3   2   9     2142.95     2134.01     20.07 o 
   4   2   9      633.06      639.83     14.64 o 
   5   2   9       69.81       69.73      6.15 o 
   6   2   9     1026.34     1013.51     15.04 o 
   7   2   9      177.71      192.60     10.88 o 
   8   2   9      222.83      243.85      8.90 o 
   9   2   9      263.87      258.13      9.18 o 
  10   2   9      321.30      333.52     12.89 o 
  11   2   9       13.77       20.98      7.12 o 
  12   2   9       62.42       59.25      8.12 o 
  13   2   9      106.74       93.67     10.88 o 
  14   2   9        6.47       37.02      9.23 o 
  15   2   9        4.59       11.98     12.65 o 
  16   2   9       58.05       43.87     10.05 o 
  17   2   9        1.49        4.08     17.53 o 
   1   3   9      540.35      485.22     11.87 o 
   2   3   9     1179.59     1230.50     20.95 o 
   3   3   9     1130.43     1114.98     24.38 o 
   4   3   9     1772.20     1818.10     18.62 o 
   5   3   9     1635.77     1726.97     19.73 o 
   6   3   9      106.97      110.37      9.06 o 
   7   3   9       51.19       45.32      7.27 o 
   8   3   9      100.74      114.42      5.73 o 
   9   3   9       34.38       35.97      6.51 o 
  10   3   9       50.64       47.71      6.83 o 
  11   3   9       19.49       13.49      7.33 o 
  12   3   9      138.24       99.74     11.00 o 
  13   3   9       61.88       58.53      8.62 o 
  14   3   9       23.84       43.71      9.80 o 
  15   3   9       23.01       29.84      9.21 o 
  16   3   9        4.41       34.31     10.05 o 
   0   4   9      528.78      534.63     18.05 o 
   1   4   9      504.16      509.90     12.86 o 
   2   4   9       29.31       35.33      4.51 o 
   3   4   9       62.50       53.90      5.46 o 
   4   4   9     1264.46     1244.69     17.50 o 
   5   4   9       47.26       43.14      4.57 o 
   6   4   9        0.81       18.58      4.54 o 
   7   4   9        1.08       17.80      4.04 o 
   8   4   9       14.38       21.78      6.68 o 
   9   4   9       64.03       68.66      8.27 o 
  10   4   9        0.12       13.04     11.63 o 
  11   4   9       14.12       19.85      6.07 o 
  12   4   9       23.15       17.13      8.31 o 
  13   4   9        9.67       27.91      7.88 o 
  14   4   9       18.41       23.01      9.44 o 
  15   4   9        9.13        6.73     12.83 o 
  16   4   9       50.12       49.67     11.13 o 
   1   5   9       23.52       26.94      4.59 o 
   2   5   9      923.91      922.27     14.06 o 
   3   5   9     1058.48     1065.41     15.66 o 
   4   5   9      555.02      572.03     12.34 o 
   5   5   9      112.75      107.75      8.90 o 
   6   5   9       29.91       33.52      4.71 o 
   7   5   9        4.82       20.82      4.68 o 
   8   5   9      918.66      942.89     22.81 o 
   9   5   9       34.50       49.56      6.71 o 
  10   5   9       12.19       24.52      6.89 o 
  11   5   9        0.41       12.20      8.82 o 
  12   5   9       15.91       33.57      7.40 o 
  13   5   9        5.85       21.96     11.16 o 
  14   5   9       39.69       51.83     18.03 o 
  15   5   9        0.02       32.77     11.22 o 
  16   5   9       45.99       54.17     11.64 o 
   0   6   9      622.21      622.60     18.18 o 
   1   6   9      495.26      496.26     11.91 o 
   2   6   9       93.10       78.11      6.55 o 
   3   6   9        3.47       22.16      3.90 o 
   4   6   9       38.39       35.21      5.61 o 
   5   6   9        6.25       25.46      6.70 o 
   6   6   9       27.52       30.50      4.66 o 
   7   6   9      310.19      316.61     10.49 o 
   8   6   9       42.86       40.49      7.44 o 
   9   6   9       41.97       45.78      7.10 o 
  10   6   9        4.00        3.00      9.33 o 
  11   6   9       14.38       21.92      8.60 o 
  12   6   9      217.42      208.49     15.75 o 
  13   6   9        4.99       14.21     12.84 o 
  14   6   9        8.79       38.15     10.89 o 
  15   6   9       13.99       40.28     11.29 o 
   1   7   9      169.64      175.94      7.22 o 
   2   7   9      116.63      127.46      7.79 o 
   3   7   9      165.25      154.24      7.32 o 
   4   7   9      275.97      279.79     10.56 o 
   5   7   9      314.30      281.83     10.70 o 
   6   7   9       40.68       38.70      5.49 o 
   7   7   9        0.65       16.05      5.12 o 
   8   7   9        0.00       10.34      5.85 o 
   9   7   9       34.24       27.30      5.92 o 
  10   7   9        7.46       10.10     11.69 o 
  11   7   9       23.55       40.80      8.32 o 
  12   7   9       10.41       30.10      8.28 o 
  13   7   9       10.77       20.33     10.83 o 
  14   7   9       17.48       44.61     11.37 o 
  15   7   9        0.62       30.84      9.10 o 
   0   8   9        0.03       17.86      7.15 o 
   1   8   9       31.87       37.03      5.48 o 
   2   8   9       29.82       39.05      6.55 o 
   3   8   9      270.61      259.52     10.77 o 
   4   8   9        9.02       23.53      6.01 o 
   5   8   9        3.30       23.63      6.43 o 
   6   8   9       32.53       32.71      5.23 o 
   7   8   9      110.56       61.58      9.24 o 
   8   8   9        0.22       17.13      3.59 o 
   9   8   9       11.92       24.79     12.75 o 
  10   8   9       65.35       79.16     10.80 o 
  11   8   9       33.75       20.45     12.18 o 
  12   8   9        5.82       24.67     14.04 o 
  13   8   9       12.77       25.78      8.42 o 
  14   8   9       26.12       15.07     13.11 o 
   1   9   9       98.01      116.93      7.80 o 
   2   9   9       18.53       16.62      7.47 o 
   3   9   9       18.42       24.52      5.15 o 
   4   9   9      739.25      655.10     20.46 o 
   5   9   9      416.49      372.76     13.83 o 
   6   9   9        3.18       17.45      5.03 o 
   7   9   9      271.65      277.39     14.22 o 
   8   9   9       46.76       57.12      9.19 o 
   9   9   9       29.17       33.61     13.44 o 
  10   9   9       17.58       11.65     10.73 o 
  11   9   9      136.85      120.59     18.13 o 
  12   9   9       60.10       38.23     18.46 o 
  13   9   9       38.58       32.66     13.28 o 
   0  10   9     1460.65     1289.21     42.33 o 
   1  10   9      185.19      135.65     12.88 o 
   2  10   9        0.24       12.07      6.53 o 
   3  10   9       15.22       16.75      5.43 o 
   4  10   9       12.16       15.89      5.68 o 
   5  10   9      281.64      306.26     16.38 o 
   6  10   9        0.00       13.58      5.76 o 
   7  10   9       45.34       32.54      6.24 o 
   8  10   9      567.55      514.95     24.65 o 
   9  10   9      252.38      262.52     23.28 o 
  10  10   9        0.60      -10.72     10.73 o 
  11  10   9        4.34       21.43     11.52 o 
  12  10   9       12.76        4.67     10.41 o 
   1  11   9       37.12       23.92      7.37 o 
   2  11   9       86.87       74.67      8.93 o 
   3  11   9       47.13       24.89      9.48 o 
   4  11   9      638.59      523.73     26.88 o 
   5  11   9      113.95      106.36     17.46 o 
   6  11   9        2.17       17.73      6.58 o 
   7  11   9       22.59       18.51      9.96 o 
   8  11   9       50.41       33.17      8.62 o 
   9  11   9        3.75       12.15     12.70 o 
  10  11   9       33.49       36.16     12.87 o 
  11  11   9       15.65       47.83     13.41 o 
   0  12   9      427.92      328.27     28.08 o 
   1  12   9      262.85      254.08     18.97 o 
   2  12   9        2.73       16.82      6.64 o 
   3  12   9        1.20       22.88      7.17 o 
   4  12   9       12.86       20.45      8.37 o 
   5  12   9       75.00       67.13     12.56 o 
   6  12   9        1.38       21.49      8.70 o 
   7  12   9       14.99       49.01     13.85 o 
   8  12   9       61.93       70.75     14.60 o 
   9  12   9       11.49       32.01      8.96 o 
   1  13   9       54.88       53.78     11.44 o 
   2  13   9       19.66       27.39     18.62 o 
   3  13   9      140.67      127.31     15.49 o 
   4  13   9       54.80       57.41     12.64 o 
   5  13   9      110.62       73.20     16.84 o 
   6  13   9       12.11       25.48      9.86 o 
   7  13   9        3.88       31.82      8.85 o 
   0  14   9       25.92       40.20     14.95 o 
   1  14   9       90.85       73.64     14.25 o 
   2  14   9       14.45       37.91     11.64 o 
   3  14   9        7.63       24.42     14.34 o 
   0   0  10       62.56       37.98     12.37 o 
   1   0  10     2852.91     3231.67     33.90 o 
   2   0  10     2778.46     3092.73     35.87 o 
   3   0  10    10813.10    12594.37     94.64 o 
   4   0  10       54.85       44.71      7.27 o 
   5   0  10    10022.82    11018.96    136.51 o 
   6   0  10     1993.16     2159.20     33.06 o 
   7   0  10        7.98       25.93      4.87 o 
   8   0  10     2319.81     2525.56     37.94 o 
   9   0  10      127.42      116.91      8.97 o 
  10   0  10      198.43      211.53     14.33 o 
  11   0  10      764.15      813.12     25.24 o 
  12   0  10      965.26     1041.78     37.72 o 
  13   0  10      204.79      247.51     20.22 o 
  14   0  10       22.69       15.80     12.22 o 
  15   0  10       16.93       28.61     17.83 o 
  16   0  10       37.23       95.58     30.43 o 
  17   0  10       57.44       25.41     18.93 o 
   1   1  10    11591.52    13238.12     68.84 o 
   2   1  10     3031.72     3287.45     26.15 o 
   3   1  10     1213.51     1449.79     17.60 o 
   4   1  10     1423.91     1496.30     17.74 o 
   5   1  10     1199.51     1220.13     16.96 o 
   6   1  10      434.48      472.42     12.65 o 
   7   1  10     2049.66     2220.06     28.86 o 
   8   1  10      253.65      262.63      9.79 o 
   9   1  10     1169.23     1259.88     25.40 o 
  10   1  10      101.65       72.97      8.41 o 
  11   1  10       30.60       34.74      6.06 o 
  12   1  10      360.67      353.93     14.10 o 
  13   1  10       18.74       30.07      7.23 o 
  14   1  10      117.82       94.32     14.19 o 
  15   1  10       25.59       13.75     19.86 o 
  16   1  10      180.39      110.03     17.63 o 
   0   2  10     2612.73     2707.35     32.85 o 
   1   2  10     2093.31     2263.22     22.13 o 
   2   2  10      972.82      986.40     30.05 o 
   3   2  10     1912.65     2065.17     20.98 o 
   4   2  10      161.36      159.48      8.13 o 
   5   2  10      728.25      846.71     14.58 o 
   6   2  10       30.32       29.63      4.59 o 
   7   2  10      409.87      439.22     11.67 o 
   8   2  10       99.48      105.50      6.28 o 
   9   2  10      737.27      720.89     18.28 o 
  10   2  10      103.76       92.96      9.49 o 
  11   2  10        4.65       24.65      7.90 o 
  12   2  10       74.57       59.06      9.85 o 
  13   2  10       23.30       35.81      8.41 o 
  14   2  10        5.96       24.24      8.84 o 
  15   2  10       15.95       35.39     13.38 o 
  16   2  10        5.36       49.23     14.27 o 
   1   3  10      404.76      338.30     10.44 o 
   2   3  10       13.34       19.30      5.43 o 
   3   3  10       69.63       77.42      5.36 o 
   4   3  10      147.91      151.31      7.67 o 
   5   3  10      306.38      351.12     10.47 o 
   6   3  10      290.45      256.27      9.36 o 
   7   3  10       24.03       30.07      5.72 o 
   8   3  10      443.13      466.30     14.03 o 
   9   3  10      109.02      155.28     11.75 o 
  10   3  10       24.70       25.22      6.16 o 
  11   3  10       45.24       50.17      7.38 o 
  12   3  10       35.45       47.12      7.91 o 
  13   3  10       61.28       79.05     10.55 o 
  14   3  10        8.47       15.16      8.87 o 
  15   3  10       32.02       28.92     11.31 o 
  16   3  10       11.66       13.80     18.93 o 
   0   4  10     2067.26     2017.33     30.62 o 
   1   4  10      359.44      383.01     12.06 o 
   2   4  10      188.58      152.12      7.26 o 
   3   4  10       51.57       56.38      5.20 o 
   4   4  10      961.87      990.97     16.67 o 
   5   4  10      384.03      397.96     10.49 o 
   6   4  10      202.26      209.69      8.13 o 
   7   4  10        2.07       14.07      5.66 o 
   8   4  10      411.41      400.50     11.96 o 
   9   4  10       41.39       42.49      6.77 o 
  10   4  10        2.15       12.19      5.47 o 
  11   4  10       83.12       72.21     10.04 o 
  12   4  10       59.70       61.16      9.56 o 
  13   4  10       23.54       33.51      9.56 o 
  14   4  10        0.01       11.22     11.05 o 
  15   4  10       13.55       38.39     10.23 o 
  16   4  10        6.42       10.81     11.26 o 
   1   5  10      436.12      428.95     10.94 o 
   2   5  10      740.83      745.94     14.58 o 
   3   5  10        9.89       18.63      4.77 o 
   4   5  10       34.31       46.42      5.94 o 
   5   5  10      196.78      210.19      8.09 o 
   6   5  10        8.69       14.61      5.93 o 
   7   5  10       57.04       57.79      6.20 o 
   8   5  10        4.77       20.04      5.59 o 
   9   5  10        0.26       10.52      7.75 o 
  10   5  10       14.72       25.72      6.21 o 
  11   5  10       78.06       67.13     11.29 o 
  12   5  10        0.77       11.45      9.37 o 
  13   5  10        2.94       37.62      9.55 o 
  14   5  10        2.79       17.15      8.27 o 
  15   5  10        2.47        1.93     10.12 o 
   0   6  10     1045.47     1042.16     22.00 o 
   1   6  10      142.35      135.57      8.39 o 
   2   6  10       25.07       35.57      5.23 o 
   3   6  10       66.67       70.03      7.14 o 
   4   6  10      110.74      105.86      6.38 o 
   5   6  10      194.23      184.97      7.78 o 
   6   6  10        7.59       17.34      5.27 o 
   7   6  10       17.25       34.30      5.39 o 
   8   6  10       38.39       51.88      8.45 o 
   9   6  10        0.74        8.02      7.51 o 
  10   6  10        7.73       30.54      8.08 o 
  11   6  10        8.57       19.06      7.99 o 
  12   6  10       10.55       11.33     11.38 o 
  13   6  10       39.12       40.25     10.96 o 
  14   6  10        5.22       17.42      9.82 o 
  15   6  10       19.47       13.57     13.55 o 
   1   7  10     1187.65     1208.67     21.15 o 
   2   7  10      464.19      526.85     13.04 o 
   3   7  10      101.02       85.22      5.78 o 
   4   7  10       72.84       80.07      6.40 o 
   5   7  10        7.67       22.60      5.28 o 
   6   7  10      159.51      167.89     10.53 o 
   7   7  10       22.06       20.82      6.26 o 
   8   7  10        6.60       19.07      4.41 o 
   9   7  10      117.37      135.84     14.40 o 
  10   7  10        0.60       20.92      7.69 o 
  11   7  10        4.62       24.76     11.23 o 
  12   7  10        3.17       14.04     12.02 o 
  13   7  10       16.60       29.90      7.63 o 
  14   7  10       20.38       14.92     11.18 o 
   0   8  10      223.20      197.47     11.41 o 
   1   8  10      294.63      301.33     10.66 o 
   2   8  10       56.30       63.52      7.19 o 
   3   8  10      347.29      328.91     11.21 o 
   4   8  10      156.86      144.51      8.22 o 
   5   8  10      218.65      200.70      8.09 o 
   6   8  10      343.21      351.32     12.32 o 
   7   8  10       31.09       28.28      6.45 o 
   8   8  10       53.89       45.62      7.07 o 
   9   8  10       27.70       45.02      9.23 o 
  10   8  10      189.84      192.44     13.77 o 
  11   8  10       18.86       29.06     15.57 o 
  12   8  10       13.48       20.53      8.62 o 
  13   8  10       41.76       21.54     11.36 o 
   1   9  10      171.84      163.99     10.15 o 
   2   9  10      311.26      316.28     12.42 o 
   3   9  10        2.64        7.04      6.96 o 
   4   9  10      190.25      150.46     14.56 o 
   5   9  10        6.42       16.71      5.53 o 
   6   9  10       12.62       25.39      7.76 o 
   7   9  10      142.90      115.61     10.63 o 
   8   9  10        0.56        9.54     11.75 o 
   9   9  10       81.60       66.59      9.88 o 
  10   9  10      215.53      212.21     28.77 o 
  11   9  10        0.16       31.60     13.17 o 
  12   9  10        2.30       34.70     12.30 o 
  13   9  10        9.85       32.57     12.85 o 
   0  10  10      334.14      247.16     14.64 o 
   1  10  10      395.63      329.86     13.18 o 
   2  10  10      113.75       74.54      9.49 o 
   3  10  10      539.17      426.62     18.15 o 
   4  10  10      315.87      328.91     16.14 o 
   5  10  10        0.63        7.74      6.53 o 
   6  10  10      243.31      225.96     16.03 o 
   7  10  10      117.47       73.66      8.67 o 
   8  10  10        5.31       20.20     10.41 o 
   9  10  10       10.16       40.67     12.51 o 
  10  10  10       16.49       22.96     14.39 o 
  11  10  10       95.80       65.10     14.45 o 
   1  11  10      235.45      239.18     18.01 o 
   2  11  10       34.31       27.96      7.43 o 
   3  11  10      670.50      665.98     29.41 o 
   4  11  10      191.73      137.42     20.08 o 
   5  11  10      162.17      165.48     12.54 o 
   6  11  10      284.94      237.17     19.21 o 
   7  11  10      380.02      350.63     27.82 o 
   8  11  10       50.55       34.52     15.94 o 
   9  11  10       19.87       26.15     10.36 o 
  10  11  10      176.59       94.91     17.62 o 
   0  12  10      126.92       81.52     18.15 o 
   1  12  10      187.78      144.09     19.54 o 
   2  12  10       57.85       27.65     15.27 o 
   3  12  10       76.67       54.96      9.68 o 
   4  12  10        0.46       11.54      6.74 o 
   5  12  10       45.69       57.35     10.51 o 
   6  12  10       11.89       21.29     10.56 o 
   7  12  10      141.14       97.01     19.57 o 
   8  12  10       36.42       30.37     13.32 o 
   1  13  10        5.54      -12.82     10.48 o 
   2  13  10        1.79       18.84     13.10 o 
   3  13  10       58.95       48.09     12.48 o 
   4  13  10        8.52       28.00      9.42 o 
   5  13  10       16.67       13.53      9.05 o 
   6  13  10        7.77       35.57     11.91 o 
   0  14  10      166.49      155.78     31.39 o 
   1  14  10        8.03        4.47      8.66 o 
   1   1  11     4291.27     4326.30     35.74 o 
   2   1  11      243.44      262.41     10.16 o 
   3   1  11     2758.92     2690.39     27.25 o 
   4   1  11       52.63       53.23      5.63 o 
   5   1  11      272.86      237.98      9.00 o 
   6   1  11     1134.72     1138.57     18.70 o 
   7   1  11       55.13       73.20      7.13 o 
   8   1  11      972.74     1007.52     20.06 o 
   9   1  11       19.14       40.03      5.11 o 
  10   1  11       67.36       73.02      9.04 o 
  11   1  11       33.16       26.96      6.98 o 
  12   1  11        6.26        7.78     11.26 o 
  13   1  11       83.12       64.24      9.68 o 
  14   1  11       71.06       40.44     12.43 o 
  15   1  11       30.58       48.89     11.50 o 
  16   1  11        0.06       29.28     13.00 o 
   0   2  11      486.32      454.90     19.07 o 
   1   2  11     2181.15     2193.45     21.54 o 
   2   2  11      703.51      757.36     14.93 o 
   3   2  11     2429.93     2571.72     26.39 o 
   4   2  11      724.30      761.82     15.95 o 
   5   2  11     1681.14     1646.52     23.52 o 
   6   2  11        0.78        5.99      7.57 o 
   7   2  11      274.87      259.26     10.66 o 
   8   2  11       68.77       66.36      6.46 o 
   9   2  11      339.00      332.25     15.20 o 
  10   2  11      418.87      429.98     15.13 o 
  11   2  11       31.14       22.97      6.89 o 
  12   2  11        7.40       32.86     10.17 o 
  13   2  11      269.55      272.87     23.74 o 
  14   2  11       39.40       32.61     10.02 o 
  15   2  11        0.18       21.27     10.93 o 
  16   2  11        5.48        9.94     15.20 o 
   1   3  11     2214.49     2356.31     24.68 o 
   2   3  11       85.17       87.41      5.60 o 
   3   3  11      503.29      548.46     14.59 o 
   4   3  11       68.03       72.32      6.66 o 
   5   3  11      183.20      171.61     11.78 o 
   6   3  11       75.93       91.67      8.58 o 
   7   3  11       78.47       82.61      6.62 o 
   8   3  11       32.71       31.43      6.15 o 
   9   3  11       26.43       34.16      7.43 o 
  10   3  11       20.27       33.56     19.88 o 
  12   3  11      127.69      120.73     13.35 o 
  13   3  11       34.92       25.16     10.08 o 
  14   3  11       52.06       50.99     10.56 o 
  15   3  11        0.56       23.45     17.24 o 
  16   3  11       12.07       12.01     10.37 o 
   0   4  11      698.36      762.83     21.03 o 
   1   4  11        5.58       13.76      4.28 o 
   2   4  11       18.76       24.87      4.74 o 
   3   4  11      266.41      281.56      9.18 o 
   4   4  11      119.02      141.49      7.55 o 
   5   4  11        0.31       16.49      5.90 o 
   6   4  11      111.00      120.79      8.56 o 
   7   4  11        0.57       16.97      6.65 o 
   8   4  11      171.84      158.17      8.57 o 
   9   4  11      406.85      381.70     15.50 o 
  10   4  11       51.07       40.84      8.16 o 
  11   4  11       12.65       25.82      8.66 o 
  12   4  11       26.56       13.52      9.12 o 
  13   4  11        1.43       20.51      9.36 o 
  14   4  11        1.16       26.14     12.31 o 
  15   4  11        4.91       29.14      9.87 o 
   1   5  11        0.60       14.92      3.76 o 
   2   5  11       32.67       38.32      6.22 o 
   3   5  11      375.25      342.58     10.26 o 
   4   5  11      936.71      985.90     16.57 o 
   5   5  11      239.92      239.26     10.16 o 
   6   5  11      102.63       92.36      7.08 o 
   7   5  11       27.73       24.51      5.82 o 
   8   5  11       20.35       20.48      5.08 o 
   9   5  11       28.35       29.10      6.97 o 
  10   5  11       18.71       37.44      7.51 o 
  11   5  11       37.39       41.24      8.80 o 
  12   5  11        0.03       27.24      9.17 o 
  13   5  11      146.60      148.10     17.55 o 
  14   5  11       55.72       40.51     11.39 o 
  15   5  11        4.82       20.29     15.14 o 
   0   6  11      109.21      119.73      9.53 o 
   1   6  11      211.64      206.08      9.32 o 
   2   6  11        0.21       17.71      4.64 o 
   3   6  11       44.68       37.27      5.48 o 
   4   6  11      242.16      229.02      9.42 o 
   5   6  11       41.53       51.15      6.75 o 
   6   6  11      115.43      108.79      9.84 o 
   7   6  11      287.83      261.88     10.11 o 
   8   6  11        4.70       16.21      6.40 o 
   9   6  11      258.43      276.12     16.13 o 
  10   6  11       34.69       48.00      7.72 o 
  11   6  11       11.74       13.85     13.47 o 
  12   6  11       65.22       58.23     10.29 o 
  13   6  11        4.99       44.70     15.30 o 
  14   6  11       22.75       28.40     10.09 o 
   1   7  11       44.09       40.41      4.98 o 
   2   7  11      330.97      332.84     11.22 o 
   3   7  11        0.12       14.71      6.67 o 
   4   7  11      118.08      115.72      9.15 o 
   5   7  11      646.08      681.45     15.31 o 
   6   7  11       19.86       30.34      6.51 o 
   7   7  11       77.75       65.66      8.48 o 
   8   7  11      374.34      341.96     16.91 o 
   9   7  11       87.64       80.88     10.66 o 
  10   7  11      128.01      121.50     11.78 o 
  11   7  11       60.28       35.11     11.01 o 
  12   7  11       20.29       34.33     14.49 o 
  13   7  11       75.17       51.91     12.54 o 
  14   7  11        2.89       21.74     11.60 o 
   0   8  11       12.91       17.51     10.86 o 
   1   8  11       65.62       58.89      6.99 o 
   2   8  11       64.71       55.51      7.51 o 
   3   8  11      110.51      111.85      8.37 o 
   4   8  11       70.54       57.44      7.77 o 
   5   8  11      393.93      363.41     12.14 o 
   6   8  11      100.08       85.01      9.51 o 
   7   8  11        7.09        6.11      6.81 o 
   8   8  11       81.45       55.43      8.03 o 
   9   8  11      205.93      232.49     16.66 o 
  10   8  11       47.02       44.73     11.51 o 
  11   8  11       13.68       41.23     11.75 o 
  12   8  11        2.50       36.17     12.14 o 
  13   8  11       80.88       96.43     18.60 o 
   1   9  11      152.24       83.06      9.47 o 
   2   9  11       41.99       32.96      6.26 o 
   3   9  11       66.63       61.55      7.98 o 
   4   9  11      180.37      143.72     14.54 o 
   5   9  11       20.11       18.96      8.26 o 
   6   9  11        1.94        4.58      8.60 o 
   7   9  11       91.62       99.07     13.57 o 
   8   9  11       68.95       45.50     13.67 o 
   9   9  11      173.92      155.84     20.94 o 
  11   9  11       11.17       22.52     19.92 o 
  12   9  11       97.68       68.92     22.56 o 
   0  10  11     1622.36     1627.57     75.75 o 
   1  10  11       58.06       58.41      8.18 o 
   2  10  11       48.49       40.95      7.61 o 
   3  10  11        7.13       12.30      7.78 o 
   4  10  11       67.02       48.23      8.33 o 
   5  10  11      117.51       76.96      9.54 o 
   6  10  11       10.22       24.37      8.15 o 
   7  10  11        0.57       26.31      7.90 o 
   8  10  11      363.83      446.56     36.46 o 
   9  10  11        5.34       27.73     13.36 o 
  10  10  11        7.60       28.83     12.79 o 
  11  10  11       10.59       33.97     11.45 o 
   1  11  11       46.74       38.38      9.63 o 
   2  11  11       18.69       21.49     12.97 o 
   3  11  11        1.10       21.91      8.69 o 
   4  11  11     1063.14     1061.53     57.82 o 
   5  11  11        1.86       24.51      8.69 o 
   6  11  11        0.79       25.95     11.90 o 
   7  11  11      234.16      227.41     29.20 o 
   8  11  11       36.34       39.34     13.92 o 
   9  11  11       46.62       41.55     12.03 o 
   0  12  11      288.89      192.83     26.74 o 
   1  12  11       48.52       57.46     13.15 o 
   2  12  11       68.21       56.14     13.32 o 
   3  12  11      394.30      313.27     26.14 o 
   4  12  11       42.33       25.89      9.37 o 
   5  12  11       42.45       38.70     10.47 o 
   6  12  11       33.75       45.63     13.33 o 
   7  12  11       19.18       43.11     12.75 o 
   8  12  11        0.44       24.62     10.35 o 
   1  13  11      127.12       85.60     13.80 o 
   2  13  11       24.17       16.56      7.90 o 
   3  13  11        5.44       31.03      9.48 o 
   4  13  11       33.82       33.71     10.74 o 
   5  13  11       11.34       33.45     10.59 o 
   0   0  12     7721.19     8559.87    129.59 o 
   1   0  12      160.90      167.86     11.82 o 
   2   0  12       63.47       63.82      8.19 o 
   3   0  12      412.25      443.79     19.78 o 
   4   0  12      113.88       88.75     14.28 o 
   5   0  12     4411.20     4684.59     73.14 o 
   6   0  12       41.16       61.97      9.06 o 
   7   0  12      500.20      476.27     19.31 o 
   8   0  12     1987.11     2095.22     53.96 o 
   9   0  12     1082.05     1205.57     38.84 o 
  10   0  12       13.99       41.29     17.03 o 
  11   0  12       58.37       47.50     10.66 o 
  12   0  12      283.45      274.54     21.38 o 
  13   0  12       24.29        9.13      8.96 o 
  14   0  12        4.64       23.50     25.32 o 
  15   0  12       11.50       40.48     16.69 o 
  16   0  12        0.25       21.18     18.06 o 
   1   1  12     1599.86     1733.82     21.78 o 
   2   1  12      108.76      114.12      6.59 o 
   3   1  12      923.37      896.25     15.59 o 
   4   1  12     2642.69     2780.85     34.26 o 
   5   1  12      987.07     1006.89     18.12 o 
   6   1  12        8.04       30.83      5.21 o 
   7   1  12      136.75      171.88      9.40 o 
   8   1  12      555.46      586.75     15.83 o 
   9   1  12      157.74      153.20      9.14 o 
  10   1  12        3.28       14.36      6.58 o 
  11   1  12       86.82       72.12      9.74 o 
  12   1  12      124.05      103.08     14.11 o 
  13   1  12      122.89      101.03     15.30 o 
  14   1  12      259.28      261.51     23.90 o 
  15   1  12        2.20       21.32     13.59 o 
  16   1  12      117.62       71.66     17.15 o 
   0   2  12       16.45       21.83      6.10 o 
   1   2  12       58.19       67.00      6.40 o 
   2   2  12      302.10      286.76     10.65 o 
   3   2  12      197.55      196.53     10.61 o 
   4   2  12     2690.26     2630.32     32.95 o 
   5   2  12      416.31      405.00     11.52 o 
   6   2  12       12.22       29.19      5.75 o 
   7   2  12      245.48      270.80     11.26 o 
   8   2  12       40.55       49.44      6.64 o 
   9   2  12       86.55       77.67      8.86 o 
  10   2  12      600.32      632.24     19.47 o 
  11   2  12        1.87       12.83     11.42 o 
  12   2  12      509.24      549.45     27.73 o 
  13   2  12       47.50       58.81     12.89 o 
  14   2  12        0.20       20.46     11.09 o 
  15   2  12       21.05        4.62     12.93 o 
  16   2  12       30.75       40.14     12.67 o 
   1   3  12     2551.71     2526.41     32.27 o 
   2   3  12      438.30      426.63     11.86 o 
   3   3  12      240.15      248.68      9.81 o 
   4   3  12       37.08       44.76      6.05 o 
   5   3  12       37.54       46.98      6.09 o 
   6   3  12      886.39      919.61     18.88 o 
   7   3  12        7.27       21.73      5.82 o 
   8   3  12      840.70      859.08     19.27 o 
   9   3  12      470.89      463.01     18.73 o 
  10   3  12       24.94       23.16      5.67 o 
  11   3  12       10.74       10.55     11.63 o 
  12   3  12        4.97       14.35     10.82 o 
  13   3  12        7.08       11.30      7.63 o 
  14   3  12       23.20       20.18     13.59 o 
  15   3  12        2.55       22.97      7.52 o 
   0   4  12       96.60       71.05     10.43 o 
   1   4  12      809.43      775.99     15.70 o 
   2   4  12       42.92       44.69      6.37 o 
   3   4  12      465.26      460.00     13.65 o 
   4   4  12        1.45       19.28      4.62 o 
   5   4  12     1309.77     1395.11     24.14 o 
   6   4  12      307.26      304.13     11.13 o 
   7   4  12      510.76      532.92     14.50 o 
   8   4  12        0.27       18.42      5.90 o 
   9   4  12      159.20      156.77     12.95 o 
  10   4  12        0.04        7.32      9.66 o 
  11   4  12        4.29       27.11     10.33 o 
  12   4  12       47.69       46.80      8.33 o 
  13   4  12       17.21       15.45     10.43 o 
  14   4  12       24.22       13.83     12.15 o 
  15   4  12        4.62       31.63     10.04 o 
   1   5  12      993.75     1019.61     16.62 o 
   2   5  12        5.31       26.08      4.75 o 
   3   5  12     1450.15     1487.81     25.21 o 
   4   5  12       20.04       21.90      5.03 o 
   5   5  12        2.65       30.19      5.90 o 
   6   5  12      110.65      122.83      9.31 o 
   7   5  12       19.47       21.73      4.87 o 
   8   5  12        2.18        3.61      5.90 o 
   9   5  12       64.98       61.41     11.72 o 
  10   5  12        6.00        9.63      7.10 o 
  11   5  12       27.61       31.77      9.32 o 
  12   5  12       17.24       11.27      8.86 o 
  13   5  12       21.97       47.78     12.04 o 
  14   5  12        0.08       20.75     10.10 o 
  15   5  12        0.16       19.75     16.01 o 
   0   6  12       38.14       28.57      8.33 o 
   1   6  12      220.84      239.75     10.46 o 
   2   6  12       28.50       25.68      5.65 o 
   3   6  12        0.04       10.18      7.21 o 
   4   6  12       66.51       70.72      7.68 o 
   5   6  12      102.19       83.23      8.71 o 
   6   6  12      155.73      161.58     12.29 o 
   7   6  12      145.02      148.66     11.28 o 
   8   6  12      161.11      131.14     13.10 o 
   9   6  12        0.18       12.51     10.14 o 
  10   6  12       32.70       26.46      9.27 o 
  11   6  12       26.95       30.17      9.80 o 
  12   6  12      117.56      120.80     13.22 o 
  13   6  12       11.36        9.03     12.66 o 
  14   6  12       26.86       12.18     15.14 o 
   1   7  12      272.01      234.10     12.77 o 
   2   7  12        6.82       20.24      5.35 o 
   3   7  12       31.88       43.65      6.54 o 
   4   7  12     1043.63     1036.80     21.32 o 
   5   7  12       27.00       38.28      8.16 o 
   6   7  12      237.65      259.53     12.38 o 
   7   7  12       50.70       32.17      5.56 o 
   8   7  12      176.52      148.03     12.46 o 
   9   7  12       72.72       69.96      9.90 o 
  10   7  12       45.74       39.02     13.15 o 
  11   7  12       45.24       46.03     12.04 o 
  12   7  12        6.35      -19.49     14.09 o 
  13   7  12        4.27       27.16      9.59 o 
   0   8  12     1479.34     1469.91     34.69 o 
   1   8  12       25.69       31.88      5.85 o 
   2   8  12       25.51       31.05      5.65 o 
   3   8  12      371.12      332.00     11.74 o 
   4   8  12      159.57      144.49     12.45 o 
   5   8  12      721.65      651.99     19.41 o 
   6   8  12      328.33      369.89     17.07 o 
   7   8  12        8.23       24.94      5.78 o 
   8   8  12        1.07       24.82     10.13 o 
   9   8  12        7.13       12.07     10.73 o 
  10   8  12       75.73       62.68     11.59 o 
  11   8  12        0.14       17.49      7.71 o 
  12   8  12        4.39       14.95     12.43 o 
  13   8  12       23.23       36.89     17.81 o 
   1   9  12      524.10      492.26     15.86 o 
   2   9  12      391.07      386.63     17.04 o 
   3   9  12      315.31      308.77     13.67 o 
   4   9  12      158.55      188.78     12.67 o 
   5   9  12       77.85       64.20      8.90 o 
   6   9  12        6.19        9.92     11.15 o 
   7   9  12        0.00       10.12      8.90 o 
   8   9  12       47.33       52.28      8.52 o 
   9   9  12       57.56       66.82     14.10 o 
  10   9  12      339.91      408.44     35.07 o 
  11   9  12       46.48       47.67     12.02 o 
  12   9  12       26.04       28.46     18.24 o 
   0  10  12     1034.96     1078.22     61.42 o 
   1  10  12      690.59      690.72     28.94 o 
   2  10  12       25.59       32.04      7.62 o 
   3  10  12        3.31       30.84      7.09 o 
   4  10  12        0.05       -5.66      6.79 o 
   5  10  12       12.01       25.46      8.41 o 
   6  10  12      230.82      219.19     17.91 o 
   7  10  12       38.00       35.32      8.42 o 
   8  10  12       25.76       52.97     11.92 o 
   9  10  12       21.78       30.96     12.26 o 
  10  10  12        8.26       26.30     12.78 o 
   1  11  12       44.73       25.44      7.74 o 
   2  11  12        2.11       14.48     12.90 o 
   3  11  12      116.39       91.86     11.58 o 
   4  11  12        0.07        5.32     12.09 o 
   5  11  12      202.30      225.53     22.61 o 
   6  11  12       38.96       43.92     12.71 o 
   7  11  12       56.20       53.13     13.45 o 
   8  11  12        3.53       16.61     15.10 o 
   9  11  12       13.57       22.21     14.00 o 
   0  12  12      340.27      370.64     45.29 o 
   1  12  12        6.74       23.30     10.87 o 
   2  12  12       15.07       22.30     10.27 o 
   3  12  12       44.17       40.28     10.93 o 
   4  12  12       50.27       38.51     10.24 o 
   5  12  12       14.24       23.65     11.44 o 
   6  12  12        6.81       39.90     12.51 o 
   7  12  12        7.36       29.29     10.38 o 
   1  13  12       14.41       39.76     11.75 o 
   2  13  12       41.31       24.13     12.48 o 
   3  13  12       53.17       45.25     13.02 o 
   4  13  12       52.09       46.76     12.42 o 
   1   1  13      516.43      529.30     13.43 o 
   2   1  13       28.16       29.94      5.19 o 
   3   1  13      634.44      682.71     16.14 o 
   4   1  13     1216.95     1298.47     19.59 o 
   5   1  13      401.26      385.73     13.69 o 
   6   1  13       78.70       74.93      6.31 o 
   7   1  13        1.74       19.39      4.87 o 
   8   1  13      278.34      293.47     11.97 o 
   9   1  13       71.17       68.30      9.91 o 
  10   1  13      116.18       99.20     10.59 o 
  11   1  13      108.59      106.25     13.70 o 
  12   1  13        0.55        8.97      6.41 o 
  13   1  13       10.81       10.27     14.37 o 
  14   1  13       58.96       76.62     19.35 o 
  15   1  13       35.12       12.95     17.53 o 
   0   2  13      583.39      732.14     22.54 o 
   1   2  13       67.88       66.88      7.41 o 
   2   2  13      119.38       88.36      7.86 o 
   3   2  13      312.05      288.59     10.56 o 
   4   2  13       52.53       43.38      6.29 o 
   5   2  13       22.13       50.94      7.02 o 
   6   2  13      335.08      364.70     12.79 o 
   7   2  13      447.82      431.39     13.56 o 
   8   2  13       32.19       38.70      6.42 o 
   9   2  13       42.21       43.61      7.57 o 
  10   2  13      406.56      374.18     16.50 o 
  11   2  13       34.36       37.33      7.84 o 
  12   2  13        6.75       12.65      8.32 o 
  13   2  13       59.02       28.92     14.91 o 
  14   2  13      195.12      202.89     20.81 o 
  15   2  13        0.69       21.27     18.00 o 
   1   3  13     4669.88     4694.48     41.24 o 
   2   3  13      155.53      168.29      9.09 o 
   3   3  13      195.85      217.64      9.83 o 
   4   3  13      290.98      284.19     11.27 o 
   5   3  13      264.13      262.48     11.23 o 
   6   3  13      813.95      794.86     19.87 o 
   7   3  13      244.74      233.53     10.72 o 
   8   3  13      150.99      157.76     11.92 o 
   9   3  13      783.99      785.83     22.48 o 
  10   3  13      330.38      331.94     16.23 o 
  11   3  13        4.88       31.32      8.95 o 
  12   3  13       27.77       35.79      9.41 o 
  13   3  13       79.40       71.05     11.87 o 
  14   3  13      174.01      119.65     19.62 o 
  15   3  13       12.22       26.54     14.07 o 
   0   4  13     1178.08     1182.33     27.17 o 
   1   4  13       70.74       49.00      5.70 o 
   2   4  13      413.80      413.88     12.97 o 
   3   4  13     3034.39     3073.05     55.91 o 
   4   4  13      183.33      182.28      9.15 o 
   5   4  13     3324.58     3389.10     57.17 o 
   7   4  13      114.21      127.69      9.38 o 
   8   4  13      368.83      360.60     14.17 o 
   9   4  13      598.22      617.89     20.14 o 
  10   4  13      337.84      387.30     24.13 o 
  11   4  13      473.20      524.15     28.17 o 
  12   4  13        0.59       30.26      9.78 o 
  13   4  13       90.15       68.75     11.11 o 
  14   4  13        4.17       21.72     12.03 o 
  15   4  13       12.25       23.02      9.58 o 
   1   5  13     1616.98     1636.98     27.56 o 
   2   5  13       21.59       29.40      5.62 o 
   3   5  13      338.31      316.14     11.87 o 
   4   5  13      917.27      910.98     19.46 o 
   5   5  13       61.24       48.89      6.63 o 
   6   5  13      112.09       99.59      9.59 o 
   7   5  13     1988.93     2104.86     36.91 o 
   8   5  13        9.82       12.06      7.25 o 
   9   5  13      222.20      197.35     14.61 o 
  10   5  13      112.96       97.73     11.65 o 
  11   5  13       91.47      100.65     14.46 o 
  12   5  13       77.94       77.05     12.25 o 
  13   5  13      232.06      228.74     24.96 o 
  14   5  13        1.53        6.87     11.18 o 
   0   6  13     1852.43     1782.78     41.78 o 
   1   6  13      221.75      196.43      9.89 o 
   2   6  13       98.84       99.05     10.86 o 
   3   6  13     1389.47     1430.81     26.43 o 
   4   6  13       15.83       41.02      7.07 o 
   5   6  13      164.27      182.79     10.56 o 
   6   6  13       51.76       32.11      6.43 o 
   7   6  13       12.45       18.08      6.47 o 
   8   6  13      326.44      301.31     16.29 o 
   9   6  13       71.27       67.26     10.32 o 
  10   6  13       51.89       58.93     11.62 o 
  11   6  13      551.69      600.30     38.04 o 
  12   6  13       42.41       34.61     13.26 o 
  13   6  13      124.53      111.57     15.80 o 
  14   6  13       46.37       31.56     11.44 o 
   1   7  13      311.54      290.72     12.92 o 
   2   7  13        6.98       14.42      7.64 o 
   3   7  13      570.75      525.79     16.17 o 
   4   7  13      482.03      451.19     15.05 o 
   5   7  13      148.46      129.41     12.85 o 
   6   7  13      404.21      427.83     17.06 o 
   7   7  13      483.20      477.73     18.69 o 
   8   7  13       74.89       54.14      8.29 o 
   9   7  13      428.71      462.51     28.27 o 
  10   7  13        1.36       -6.43     10.91 o 
  11   7  13       15.65       28.73      8.17 o 
  12   7  13        4.88       21.33     12.55 o 
  13   7  13       30.98       56.78     12.38 o 
   0   8  13        2.59        5.27      8.84 o 
   1   8  13       38.55       32.63      5.44 o 
   2   8  13       26.03       30.12      5.73 o 
   3   8  13       23.17       23.73      5.78 o 
   4   8  13      135.64      145.13     13.28 o 
   5   8  13      381.20      391.04     16.53 o 
   6   8  13      169.50      167.74     17.09 o 
   7   8  13       10.25       22.88      7.38 o 
   8   8  13       81.46       69.76     10.27 o 
   9   8  13       49.72       47.54     11.08 o 
  10   8  13       86.06       72.64     14.15 o 
  11   8  13       10.94       26.43     16.50 o 
  12   8  13       19.13       12.40     11.70 o 
   1   9  13       25.83       30.66      6.73 o 
   2   9  13       63.81       73.18      9.85 o 
   3   9  13      309.08      340.29     17.23 o 
   4   9  13      188.25      179.79     13.32 o 
   5   9  13        6.38       13.96      7.79 o 
   6   9  13       15.36       21.97      5.13 o 
   7   9  13      125.97      121.98     21.60 o 
   8   9  13       71.24       57.24     13.21 o 
   9   9  13       22.06       18.47     16.31 o 
  10   9  13       12.76       16.59      9.34 o 
  11   9  13        8.22        2.40     14.62 o 
   0  10  13       32.82       36.97     11.74 o 
   1  10  13       32.34       22.33      7.97 o 
   2  10  13        3.68       15.48      7.67 o 
   3  10  13       55.32       49.70      9.73 o 
   4  10  13        3.76       32.80      8.15 o 
   5  10  13       31.24       33.37     11.43 o 
   6  10  13        0.32       22.98      7.36 o 
   7  10  13       20.91       20.03     12.34 o 
   8  10  13       10.07       43.20     12.21 o 
   9  10  13       43.18       40.46     12.46 o 
  10  10  13        3.81       30.29     14.27 o 
   1  11  13       37.53       55.42     11.35 o 
   2  11  13        7.98       28.99     10.08 o 
   3  11  13       43.39       44.05     11.26 o 
   4  11  13      181.61      217.41     24.41 o 
   5  11  13       90.38      109.60     12.34 o 
   7  11  13        5.87       20.69     11.04 o 
   8  11  13      128.15       94.01     17.64 o 
   0  12  13       87.60       98.71     21.98 o 
   1  12  13      186.66      171.44     22.69 o 
   2  12  13        2.90       13.00     11.86 o 
   3  12  13       31.45       15.86     12.45 o 
   4  12  13       51.55       54.24     12.19 o 
   5  12  13       48.45       36.91     10.92 o 
   6  12  13       17.86       39.40     14.06 o 
   1  13  13       10.39       19.56     12.82 o 
   0   0  14     9961.10    10763.72    218.97 o 
   1   0  14     2034.31     2341.05     38.75 o 
   2   0  14       42.72       56.67     10.60 o 
   3   0  14      361.16      415.17     17.78 o 
   4   0  14       65.80       53.17     10.31 o 
   5   0  14       42.53       47.22     12.19 o 
   6   0  14       88.15       66.99     10.05 o 
   7   0  14      524.05      572.58     34.11 o 
   8   0  14      100.77       60.50     12.18 o 
   9   0  14       42.03       20.63     12.93 o 
  10   0  14       29.22       23.59      9.68 o 
  11   0  14       49.89       66.31     12.23 o 
  12   0  14       79.97       97.78     12.20 o 
  13   0  14        0.28       22.72     11.91 o 
  14   0  14       77.41       79.99     28.60 o 
  15   0  14       10.85       35.85     15.92 o 
   1   1  14       44.53       50.72      6.76 o 
   2   1  14       17.46       28.69      5.93 o 
   3   1  14      545.17      558.67     15.11 o 
   4   1  14     1102.84     1111.96     21.65 o 
   5   1  14      112.50      118.00      7.27 o 
   6   1  14        0.04       24.83      6.08 o 
   7   1  14        2.40       28.16      8.27 o 
   8   1  14        3.90       34.97      8.36 o 
   9   1  14       10.78       18.18      7.98 o 
  10   1  14      179.83      190.60     11.65 o 
  11   1  14       23.46       34.81      7.14 o 
  12   1  14        1.96       19.50      6.89 o 
  13   1  14        3.75       26.25     16.90 o 
  14   1  14        9.03       29.17     14.14 o 
  15   1  14       67.38       54.22     15.09 o 
   0   2  14      162.05      130.46     11.97 o 
   1   2  14        4.91       16.21      7.35 o 
   2   2  14       46.23       52.86      7.79 o 
   3   2  14       75.06       78.30      6.89 o 
   4   2  14        2.49       19.43      5.62 o 
   5   2  14       71.59       72.78      6.97 o 
   6   2  14      271.33      276.09     11.17 o 
   7   2  14       10.62       20.44      6.73 o 
   8   2  14       12.94       23.66      8.75 o 
   9   2  14       37.85       34.53      6.69 o 
  10   2  14      150.55      157.32     16.81 o 
  11   2  14      109.91      102.96     11.11 o 
  12   2  14       44.19       49.93      8.17 o 
  13   2  14       20.31       29.40     11.19 o 
  14   2  14        4.33       22.30     14.12 o 
  15   2  14        5.46       32.28     11.50 o 
   1   3  14       50.81       40.88      8.49 o 
   2   3  14      440.57      443.65     13.67 o 
   3   3  14        1.09       22.22      6.09 o 
   4   3  14       36.90       39.08      6.83 o 
   5   3  14       68.42       57.23      6.66 o 
   6   3  14      110.88      108.70      8.78 o 
   7   3  14      236.89      251.44     12.71 o 
   8   3  14        0.18       18.41      8.72 o 
   9   3  14      661.81      693.82     24.52 o 
  10   3  14       13.04       19.45      8.44 o 
  11   3  14        0.20        8.22      6.77 o 
  12   3  14       23.77       33.18      8.89 o 
  13   3  14        4.06       23.83     18.05 o 
  14   3  14       16.54       31.19     11.04 o 
   0   4  14       30.50       22.61     10.07 o 
   1   4  14      222.26      214.56      9.72 o 
   2   4  14       26.97       26.53      5.88 o 
   3   4  14       16.70       21.57      5.37 o 
   4   4  14       64.41       70.11      8.15 o 
   5   4  14     3293.52     3517.70     49.75 o 
   6   4  14       74.77       72.90      8.07 o 
   7   4  14        3.64       25.63      6.71 o 
   8   4  14       41.68       47.77      7.72 o 
   9   4  14        8.90       26.28      9.06 o 
  10   4  14        6.04       14.48      4.91 o 
  11   4  14       26.18       55.16      9.93 o 
  12   4  14        3.42       25.29     11.10 o 
  13   4  14      239.16      200.76     18.77 o 
  14   4  14       16.28       34.73     10.02 o 
   1   5  14     1980.19     1919.23     31.77 o 
   2   5  14     1157.98     1160.80     23.36 o 
   3   5  14     2365.86     2350.40     39.34 o 
   4   5  14       23.03       39.86      7.73 o 
   5   5  14      650.81      690.34     20.67 o 
   6   5  14       63.65       69.87      8.72 o 
   7   5  14        3.15       27.12     10.50 o 
   8   5  14       27.91       11.93      8.50 o 
   9   5  14      651.05      668.18     27.49 o 
  10   5  14       75.94       45.79     13.00 o 
  11   5  14        8.85       -1.38     11.15 o 
  12   5  14       36.02       47.82     11.16 o 
  13   5  14       14.15       20.13     11.30 o 
  14   5  14        3.89       17.57     10.70 o 
   0   6  14      527.23      673.13     30.97 o 
   1   6  14     5936.15     6279.71    107.66 o 
   2   6  14     1902.35     2010.11     33.90 o 
   3   6  14      234.32      254.83     13.16 o 
   4   6  14        6.93       33.89      7.06 o 
   5   6  14      253.32      263.09     15.01 o 
   6   6  14      644.22      710.06     22.07 o 
   7   6  14     1313.18     1382.92     42.29 o 
   8   6  14      294.97      277.95     14.73 o 
   9   6  14      103.16       70.19     10.67 o 
  10   6  14       80.30       59.32     12.04 o 
  11   6  14       24.48       32.01      8.24 o 
  12   6  14       59.03       48.46     12.83 o 
  13   6  14        8.07       38.41     11.04 o 
   1   7  14       84.03       53.52      9.85 o 
   2   7  14      573.05      546.93     16.50 o 
   3   7  14     2402.90     2565.08     50.25 o 
   4   7  14      288.29      328.31     13.84 o 
   5   7  14      953.70     1011.87     31.35 o 
   6   7  14      456.10      385.10     17.82 o 
   7   7  14       45.26       33.11      8.20 o 
   8   7  14      123.92      108.52     11.56 o 
   9   7  14       10.61       26.51      6.10 o 
  10   7  14      155.42      131.85     17.92 o 
  11   7  14      239.73      212.25     19.29 o 
  12   7  14       30.30       31.67     11.34 o 
   0   8  14       75.44       69.83     12.21 o 
   1   8  14       59.32       57.95      7.83 o 
   2   8  14        6.69       17.38      9.16 o 
   3   8  14      139.10      173.85     11.90 o 
   4   8  14      104.93       94.33      9.50 o 
   5   8  14       12.36       29.67      8.44 o 
   6   8  14       75.33       54.62      9.78 o 
   7   8  14      378.49      432.67     26.74 o 
   8   8  14        0.90        7.29     15.09 o 
   9   8  14       69.07       56.19     13.33 o 
  10   8  14       10.02       11.38     19.22 o 
  11   8  14        0.28       21.67     11.29 o 
   1   9  14       22.12       40.43      7.86 o 
   2   9  14        0.00        3.45      7.65 o 
   3   9  14        7.47       18.64      7.19 o 
   4   9  14       41.80       17.96      7.59 o 
   5   9  14        0.68       15.03     10.43 o 
   6   9  14        5.98       14.68      5.99 o 
   7   9  14       64.51       54.61     11.74 o 
   8   9  14        0.18       27.59     16.74 o 
   9   9  14       32.26       51.26     11.50 o 
  10   9  14       14.31       27.65     15.98 o 
   0  10  14      157.11      118.53     14.23 o 
   1  10  14        2.46        6.70      6.61 o 
   2  10  14        8.01       26.66      8.16 o 
   3  10  14       10.31       12.11      9.76 o 
   4  10  14       46.56       44.50     10.17 o 
   5  10  14       12.67       55.51     10.85 o 
   6  10  14       11.87       34.29     11.36 o 
   7  10  14       57.92       60.05      9.79 o 
   8  10  14       61.97       36.24     25.32 o 
   9  10  14        4.65      -10.59     14.88 o 
   1  11  14       27.03       23.36      9.16 o 
   2  11  14       56.55       67.79     13.53 o 
   3  11  14        2.72        6.03      9.59 o 
   4  11  14       74.65       39.28     10.79 o 
   5  11  14        0.10       15.17     13.72 o 
   6  11  14        0.25       17.39     13.41 o 
   7  11  14        8.29       45.75     12.98 o 
   0  12  14        7.82       39.82     15.39 o 
   1  12  14       11.40       31.45     13.50 o 
   2  12  14        0.03        8.83     10.51 o 
   3  12  14        0.06       -1.41     15.74 o 
   4  12  14       63.16       62.84     13.94 o 
   1   1  15       98.98      108.43      7.00 o 
   2   1  15      191.20      199.00     10.19 o 
   3   1  15      589.43      573.46     16.72 o 
   4   1  15      117.00      101.30     10.07 o 
   5   1  15        1.76       19.36      7.37 o 
   6   1  15      128.41      126.70     10.41 o 
   7   1  15       10.41       28.40      6.89 o 
   8   1  15      148.85      127.52     11.76 o 
   9   1  15        5.81       14.03      8.21 o 
  10   1  15        5.56       38.79      9.45 o 
  11   1  15       58.33       55.71      8.39 o 
  12   1  15       73.38       75.17     11.44 o 
  13   1  15       16.89       39.91     20.98 o 
  14   1  15       17.63        9.79     10.93 o 
   0   2  15        9.65       23.32      7.98 o 
   1   2  15       21.72       24.20      6.09 o 
   2   2  15        2.59       13.41      7.19 o 
   3   2  15       67.57       58.87      7.59 o 
   4   2  15      338.20      335.48     12.38 o 
   5   2  15       52.46       33.06      7.34 o 
   6   2  15       29.50       34.85      6.62 o 
   7   2  15      329.78      315.42     14.86 o 
   8   2  15      153.96      137.52     12.93 o 
   9   2  15       37.17       44.31      7.49 o 
  10   2  15      234.17      213.97     13.77 o 
  11   2  15       21.84       34.36      9.53 o 
  12   2  15       32.38       53.09     12.43 o 
  13   2  15       15.06       24.19     12.89 o 
  14   2  15       34.72       27.27     17.03 o 
   1   3  15       94.17       72.48      6.87 o 
   2   3  15        5.81       17.12      7.06 o 
   3   3  15      131.84      122.13      9.85 o 
   4   3  15       42.01       47.73      7.46 o 
   5   3  15      385.36      402.14     15.78 o 
   6   3  15     1102.12     1127.21     25.24 o 
   7   3  15        9.64       26.80      6.75 o 
   8   3  15      214.52      222.76     14.44 o 
   9   3  15       17.34       35.77      6.87 o 
  10   3  15        1.33       16.10      6.39 o 
  11   3  15      139.42      103.98     11.61 o 
  12   3  15      239.54      211.74     30.50 o 
  13   3  15      183.41      155.31     19.07 o 
  14   3  15       67.48       76.49     15.58 o 
   0   4  15     1643.73     1773.93     43.56 o 
   1   4  15     2741.38     2839.69     42.86 o 
   2   4  15       16.35       40.73      6.90 o 
   3   4  15      329.75      311.05     13.10 o 
   4   4  15      279.32      281.56     12.56 o 
   5   4  15     1900.26     1968.29     34.62 o 
   6   4  15      159.66      164.80     11.45 o 
   7   4  15      544.93      601.13     20.85 o 
   8   4  15     1339.82     1468.27     45.23 o 
   9   4  15     1449.44     1545.62     67.60 o 
  10   4  15       60.44       70.35     10.43 o 
  11   4  15       46.94       70.44     12.16 o 
  12   4  15        4.39       18.91     14.55 o 
  13   4  15       32.43       40.43     19.50 o 
   1   5  15     3676.67     3856.16     54.13 o 
   2   5  15      618.75      665.16     21.06 o 
   3   5  15     3844.13     4291.00     64.57 o 
   4   5  15     5549.78     6217.63     84.14 o 
   5   5  15     4778.55     5213.83    133.54 o 
   6   5  15      574.54      612.18     20.47 o 
   7   5  15      645.58      655.20     24.35 o 
   8   5  15       13.89       26.15      5.41 o 
   9   5  15      885.69      914.00     43.67 o 
  10   5  15       64.71       67.50     12.83 o 
  11   5  15        4.83       24.46     11.44 o 
  12   5  15      362.01      359.47     36.40 o 
  13   5  15      260.79      196.34     26.59 o 
   0   6  15     6836.11     7306.62    250.43 o 
   1   6  15     4132.54     4692.60     70.48 o 
   2   6  15      255.13      274.25     16.12 o 
   3   6  15     2962.35     3280.38     60.92 o 
   4   6  15      280.48      276.45     13.91 o 
   5   6  15      838.37      866.18     28.60 o 
   6   6  15       13.30       26.54      6.12 o 
   7   6  15      174.92      171.24     11.85 o 
   8   6  15      719.48      714.92     31.84 o 
   9   6  15      390.69      374.29     19.21 o 
  10   6  15      381.28      393.52     28.13 o 
  11   6  15      465.07      486.79     36.55 o 
  12   6  15       17.14       43.25     11.37 o 
   1   7  15      370.46      408.31     16.48 o 
   2   7  15      465.66      495.57     21.31 o 
   3   7  15      246.62      255.50     13.30 o 
   4   7  15      490.67      500.22     20.06 o 
   5   7  15       53.21       53.71      7.44 o 
   6   7  15       95.56      110.00     11.92 o 
   7   7  15     1199.16     1180.72     80.70 o 
   8   7  15      197.14      219.33     17.44 o 
   9   7  15        0.03       20.33     11.35 o 
  10   7  15       33.36       36.41     10.90 o 
  11   7  15        7.53       37.58     12.38 o 
  12   7  15       10.48       29.70     11.53 o 
   0   8  15        9.18       20.52     10.85 o 
   1   8  15       27.56       27.36      9.63 o 
   2   8  15       54.35       54.14     10.04 o 
   3   8  15       92.26       82.15      9.92 o 
   4   8  15       30.78       25.52      6.96 o 
   5   8  15       39.62       47.91      8.62 o 
   6   8  15      123.16      117.47     10.84 o 
   7   8  15       12.09        4.89     10.84 o 
   8   8  15       74.09       57.22     12.26 o 
   9   8  15       45.79       40.37     11.23 o 
  10   8  15       39.40       39.28     11.85 o 
  11   8  15       30.02       10.64     11.30 o 
   1   9  15        8.35       34.00      7.32 o 
   2   9  15        9.74        8.75      7.44 o 
   3   9  15        0.06       14.46      6.09 o 
   4   9  15       27.87       19.41      7.25 o 
   5   9  15       39.03       42.39      8.49 o 
   6   9  15       35.86       34.35     13.23 o 
   7   9  15       71.95       66.89     11.64 o 
   8   9  15       19.17       38.47     13.73 o 
   9   9  15        6.19       24.42     20.91 o 
   0  10  15       45.95       45.86     17.12 o 
   1  10  15        9.50       18.13      7.61 o 
   2  10  15       36.77       57.02     10.64 o 
   3  10  15      125.63      105.07     14.25 o 
   4  10  15       52.54       57.13     11.19 o 
   5  10  15        7.93       35.76     14.43 o 
   6  10  15       39.22       31.71     12.64 o 
   7  10  15        8.09       13.89     14.51 o 
   8  10  15        0.01       44.11     14.03 o 
   1  11  15       15.85       12.72     11.47 o 
   2  11  15        9.33        5.97     10.03 o 
   3  11  15        0.04        9.15     12.80 o 
   4  11  15       13.84       25.54      9.18 o 
   5  11  15       11.49       50.01     12.25 o 
   6  11  15       19.86       51.85     14.35 o 
   0  12  15        2.27       26.81     15.34 o 
   1  12  15        0.00        6.10     13.87 o 
   2  12  15        6.73       31.46     12.21 o 
   0   0  16      120.97      148.25     19.63 o 
   1   0  16      385.94      398.92     20.09 o 
   2   0  16      973.18     1023.62     30.97 o 
   3   0  16        0.83       -1.43     10.59 o 
   4   0  16        0.58       33.49     10.26 o 
   5   0  16       24.58       60.65     17.50 o 
   6   0  16       72.19       54.07     11.33 o 
   7   0  16       22.05       35.66      9.62 o 
   8   0  16       16.13       13.16     10.75 o 
   9   0  16        2.78       15.76     15.89 o 
  10   0  16       91.83      126.31     18.68 o 
  11   0  16      314.65      336.53     35.38 o 
  12   0  16       14.15       31.06     12.08 o 
  13   0  16       21.56       49.15     17.60 o 
  14   0  16       22.15      -15.43     20.44 o 
   1   1  16       49.36       42.45      6.47 o 
   2   1  16       11.74       38.16      5.48 o 
   3   1  16       57.82       53.12      6.66 o 
   4   1  16        5.14       24.82      9.32 o 
   5   1  16       47.31       52.13      7.74 o 
   6   1  16       51.83       67.25      9.46 o 
   7   1  16      143.50      114.75     14.69 o 
   8   1  16       28.62       27.55      8.03 o 
   9   1  16       57.69       36.54      7.74 o 
  10   1  16       36.20       39.56      7.86 o 
  11   1  16       14.47       20.04      9.49 o 
  12   1  16        0.07        3.82     16.38 o 
  13   1  16        0.36       31.18     15.57 o 
  14   1  16        6.43       17.44     14.87 o 
   0   2  16        1.82       19.02      9.05 o 
   1   2  16       16.55       25.10      7.02 o 
   2   2  16      290.13      234.68     11.47 o 
   3   2  16       88.02       73.35      9.79 o 
   4   2  16       56.10       46.81      7.99 o 
   5   2  16      312.92      281.67     14.14 o 
   6   2  16       11.24       34.89      7.78 o 
   7   2  16       24.89       30.35      6.61 o 
   8   2  16       42.38       29.43      9.52 o 
   9   2  16       65.51       48.89      8.24 o 
  10   2  16       22.97       26.43      7.40 o 
  11   2  16       28.45       24.74      8.24 o 
  12   2  16      169.74      163.03     19.16 o 
  13   2  16       21.10       23.04     12.21 o 
   1   3  16        0.80       16.66      8.89 o 
   2   3  16      282.05      288.61     13.40 o 
   3   3  16      212.41      189.81     10.54 o 
   4   3  16        0.36       20.62      7.68 o 
   5   3  16      232.52      230.61     12.27 o 
   6   3  16       38.16       41.62      8.23 o 
   7   3  16      196.47      190.12     13.79 o 
   8   3  16      476.99      517.86     22.46 o 
   9   3  16       72.60       71.27     11.24 o 
  10   3  16      216.82      197.31     14.59 o 
  11   3  16       16.20       19.06     10.07 o 
  12   3  16        5.76       11.38     11.45 o 
  13   3  16        0.20        8.09     13.13 o 
   0   4  16       18.52       22.15     10.15 o 
   1   4  16      561.47      544.47     20.08 o 
   2   4  16     2642.79     2788.73     43.14 o 
   3   4  16      385.74      444.19     17.11 o 
   4   4  16      484.79      481.26     16.97 o 
   5   4  16       49.63       72.72     10.07 o 
   6   4  16     1750.17     1862.02     55.15 o 
   7   4  16      212.31      214.66     14.12 o 
   8   4  16       72.06       70.93      8.19 o 
   9   4  16        0.55       12.81      9.37 o 
  10   4  16       36.39       55.16     12.03 o 
  11   4  16       15.69       37.15     10.92 o 
  12   4  16       77.44       47.72     14.43 o 
  13   4  16        2.92       10.59     14.41 o 
   1   5  16      985.55     1088.13     26.26 o 
   2   5  16     3585.97     3949.91     58.92 o 
   3   5  16      353.95      389.86     22.16 o 
   4   5  16      212.79      141.55     15.74 o 
   5   5  16       46.38       37.22      8.21 o 
   6   5  16      199.37      179.02     13.80 o 
   7   5  16        0.51       15.02      9.21 o 
   8   5  16      111.36      122.62     14.63 o 
   9   5  16       97.97       82.37     14.24 o 
  10   5  16      326.43      330.44     25.18 o 
  11   5  16        6.21       17.96     10.51 o 
  12   5  16       69.13       62.04     12.02 o 
   0   6  16     1758.29     1915.35     56.07 o 
   1   6  16       34.79       44.90      7.77 o 
   2   6  16      254.65      277.01     14.22 o 
   3   6  16       50.82       38.40      7.45 o 
   4   6  16        3.62       17.72      5.76 o 
   5   6  16      791.49      866.93     33.40 o 
   6   6  16      667.12      709.75     32.15 o 
   7   6  16        2.82       28.00      7.00 o 
   8   6  16       90.87       60.12     10.00 o 
   9   6  16      143.80      134.65     17.30 o 
  10   6  16       45.54       68.92     12.54 o 
  11   6  16        3.42       20.49      8.78 o 
  12   6  16       13.72       21.32     10.16 o 
   1   7  16      100.85       77.35     10.10 o 
   2   7  16       85.72       46.78      8.23 o 
   3   7  16       92.96       71.21      9.08 o 
   4   7  16      628.80      649.97     26.25 o 
   5   7  16       54.08       34.73      8.71 o 
   6   7  16       11.80       21.02      7.41 o 
   7   7  16       32.79       44.86     10.80 o 
   8   7  16       49.28       46.29     11.87 o 
   9   7  16      110.97       94.38     12.79 o 
  10   7  16       37.35       48.14     15.99 o 
  11   7  16        1.21        5.02     16.08 o 
   0   8  16       20.61       22.01     10.37 o 
   1   8  16       49.89       55.40      9.61 o 
   2   8  16       82.70       58.59      8.92 o 
   3   8  16       41.33       33.74      6.45 o 
   4   8  16       71.81       62.12     10.42 o 
   5   8  16        0.00       27.77      6.62 o 
   6   8  16        8.82       24.97     11.28 o 
   7   8  16       34.62       44.30      9.39 o 
   8   8  16      134.85      114.09     15.46 o 
   9   8  16       25.75       36.86     15.15 o 
  10   8  16       21.85       20.88     14.11 o 
   1   9  16       27.94       28.54     10.80 o 
   2   9  16        1.97       22.75      7.85 o 
   3   9  16      181.52      151.00     14.28 o 
   4   9  16        1.24        6.13      9.06 o 
   5   9  16       25.71       43.60     11.07 o 
   6   9  16        1.46       19.26     13.24 o 
   7   9  16       32.56       36.04     11.79 o 
   8   9  16        5.53       -1.64     13.43 o 
   0  10  16        0.09        3.80     28.96 o 
   1  10  16       31.27       27.16     12.74 o 
   2  10  16      118.50      102.93     12.13 o 
   3  10  16       35.83       35.62     10.91 o 
   4  10  16        0.16       22.35     13.60 o 
   5  10  16       32.25       45.80     11.28 o 
   6  10  16        7.46       11.46     15.10 o 
   7  10  16      146.91      133.71     22.91 o 
   1  11  16       38.50       40.52     11.59 o 
   2  11  16        0.25       20.47     10.07 o 
   3  11  16       50.92       45.38     11.66 o 
   4  11  16        4.00       15.12     10.47 o 
   1   1  17       47.20       53.34      7.26 o 
   2   1  17      698.21      681.41     20.36 o 
   3   1  17       60.30       63.90     10.39 o 
   4   1  17        4.07       26.60      6.94 o 
   5   1  17        0.03        8.21     10.36 o 
   6   1  17      275.36      264.11     14.63 o 
   7   1  17        3.51       26.64      8.81 o 
   8   1  17       74.29       85.46     11.39 o 
   9   1  17       38.76       58.83     11.46 o 
  10   1  17       31.31       34.76      8.54 o 
  11   1  17        6.01        9.19      7.37 o 
  12   1  17        0.64       -0.19     11.70 o 
  13   1  17        0.29       21.07     19.11 o 
   0   2  17       23.26       28.85     12.15 o 
   1   2  17       79.58       58.70      8.00 o 
   2   2  17      137.77      114.24     14.91 o 
   3   2  17       83.14       66.57     10.17 o 
   4   2  17       45.25       29.34      7.44 o 
   5   2  17      176.79      167.76     13.70 o 
   6   2  17        5.52        8.79      7.22 o 
   7   2  17       70.83       50.45     10.35 o 
   8   2  17        0.18       -1.87     11.56 o 
   9   2  17        0.63       24.42      7.50 o 
  10   2  17        8.25       13.53      9.67 o 
  11   2  17       72.75       61.23     12.13 o 
  12   2  17       76.56       58.91     13.06 o 
  13   2  17       67.81       44.19     13.79 o 
   1   3  17       25.94       22.81      6.16 o 
   2   3  17      638.27      620.85     19.42 o 
   3   3  17      231.22      232.66     13.20 o 
   4   3  17        2.00        4.09     10.49 o 
   5   3  17       15.78       24.99      6.78 o 
   6   3  17       55.75       49.85      8.69 o 
   7   3  17      237.36      239.48     19.92 o 
   8   3  17       58.25       44.42     10.09 o 
   9   3  17      165.94      137.63     12.26 o 
  10   3  17       17.69       39.11     10.80 o 
  11   3  17        0.02       -1.39     16.08 o 
  12   3  17      102.09       88.79     13.99 o 
   0   4  17      215.51      275.64     20.03 o 
   1   4  17      143.67      138.58     12.56 o 
   2   4  17      287.85      256.52     17.81 o 
   3   4  17        0.14        7.53      8.60 o 
   4   4  17       35.50       28.74      9.37 o 
   5   4  17       22.06       33.22      8.21 o 
   6   4  17      340.30      340.16     19.11 o 
   7   4  17       27.41       26.35      9.32 o 
   8   4  17      203.70      202.70     14.24 o 
   9   4  17       68.37       43.89     16.52 o 
  10   4  17        0.98        6.40     11.18 o 
  11   4  17        0.04       14.25     15.71 o 
  12   4  17       23.82       39.35     12.92 o 
   1   5  17      284.44      300.83     15.93 o 
   2   5  17       66.41       60.36      9.67 o 
   3   5  17       13.22       21.63      8.65 o 
   4   5  17        6.40        9.96      8.27 o 
   5   5  17       19.99       19.63      7.68 o 
   6   5  17        4.82        8.53      8.09 o 
   7   5  17      275.10      285.23     17.51 o 
   8   5  17       32.97       27.61      8.10 o 
   9   5  17       51.44       43.81     10.81 o 
  10   5  17      101.97       61.81     12.72 o 
  11   5  17        3.21       11.46     12.12 o 
   0   6  17      125.45       90.64     20.22 o 
   1   6  17       13.89       14.07      6.93 o 
   2   6  17        0.82       25.28      8.97 o 
   3   6  17      451.39      449.62     22.05 o 
   4   6  17       59.12       57.01      8.41 o 
   5   6  17       75.99       92.96     11.54 o 
   6   6  17       21.43       23.73      7.95 o 
   7   6  17        8.68       37.15     10.99 o 
   8   6  17       10.03       37.47     10.50 o 
   9   6  17        2.28       42.27     11.63 o 
  10   6  17       26.17       23.10      9.01 o 
  11   6  17      237.47      208.07     27.18 o 
   1   7  17        4.64       21.09      7.88 o 
   2   7  17       21.34       17.20      8.65 o 
   3   7  17       71.78       51.73      7.98 o 
   4   7  17       74.95       57.98     10.39 o 
   5   7  17       49.21       70.46     10.81 o 
   6   7  17       92.14       81.14     10.79 o 
   7   7  17      168.76      126.26     14.22 o 
   8   7  17        0.52       30.92     12.80 o 
   9   7  17       13.22       23.16     14.07 o 
  10   7  17      124.02      113.95     17.55 o 
   0   8  17       52.63       41.47     11.16 o 
   1   8  17        1.69       25.76      7.99 o 
   2   8  17       55.83       45.36     11.92 o 
   3   8  17       26.23       32.20      8.99 o 
   4   8  17       15.53       20.18      9.08 o 
   5   8  17      207.64      214.21     17.55 o 
   6   8  17       30.02       25.66     13.76 o 
   7   8  17        0.04       25.59     11.49 o 
   8   8  17        0.16       15.76     18.42 o 
   9   8  17       70.56       54.14     17.83 o 
   1   9  17       81.73       67.18     12.01 o 
   2   9  17        0.29       24.08      8.60 o 
   3   9  17        3.89       26.99      8.90 o 
   4   9  17        0.99       16.03      8.94 o 
   5   9  17        3.07       22.95     14.69 o 
   6   9  17      172.64      170.55     25.96 o 
   7   9  17        0.85       12.19     18.06 o 
   0  10  17       32.80       57.68     15.90 o 
   1  10  17       60.46       52.63     12.31 o 
   2  10  17        1.62       20.62     13.94 o 
   3  10  17        4.48       34.11      9.83 o 
   4  10  17        9.59       35.56     10.84 o 
   5  10  17        0.92       24.59      9.28 o 
   1  11  17       21.92       22.96      9.01 o 
   0   0  18      338.39      373.22     39.17 o 
   1   0  18     1618.37     1477.63     53.50 o 
   2   0  18      387.76      359.14     25.67 o 
   3   0  18      768.13      746.68     53.24 o 
   4   0  18       40.29       34.14     10.08 o 
   5   0  18        6.76       27.20      9.84 o 
   6   0  18       10.83       16.20     11.57 o 
   7   0  18      327.08      307.45     28.34 o 
   8   0  18        1.68       56.91     17.47 o 
   9   0  18      320.23      260.43     23.00 o 
  10   0  18       12.24       10.73     13.45 o 
  11   0  18      515.87      514.97     71.62 o 
  12   0  18        1.40       57.22     18.52 o 
   1   1  18      153.42       98.81     13.17 o 
   2   1  18       53.37       58.00      8.61 o 
   3   1  18      832.96      764.45     25.27 o 
   4   1  18       59.02       61.81      9.30 o 
   5   1  18     1160.95     1131.89     38.33 o 
   6   1  18        0.06       21.61      8.25 o 
   7   1  18      785.39      783.68     35.00 o 
   8   1  18       20.58       25.73      7.55 o 
   9   1  18       35.82       41.68      8.41 o 
  10   1  18       15.21       29.90      9.76 o 
  11   1  18        8.43       18.82     16.54 o 
  12   1  18        6.30       23.31     10.88 o 
   0   2  18       26.52       52.24     13.97 o 
   1   2  18      815.39      726.36     24.49 o 
   2   2  18      163.70      163.66     15.02 o 
   3   2  18      357.55      345.92     18.23 o 
   4   2  18       34.42       40.80      9.94 o 
   5   2  18       73.33       75.67     14.72 o 
   6   2  18        4.73       27.68      9.19 o 
   7   2  18       26.98       31.24      9.07 o 
   8   2  18        0.69       11.72      8.76 o 
   9   2  18       55.83       60.41     13.00 o 
  10   2  18       28.80       37.17      9.89 o 
  11   2  18      307.15      306.00     33.83 o 
  12   2  18        5.04       14.67      9.55 o 
   1   3  18       67.89       76.51     10.40 o 
   2   3  18      137.84      111.09     10.98 o 
   3   3  18       11.76       11.19      8.98 o 
   4   3  18       14.56       17.68      9.75 o 
   5   3  18       27.42       41.20     10.37 o 
   6   3  18       29.77       36.59     10.76 o 
   7   3  18      155.95      163.18     13.75 o 
   8   3  18       11.51       24.84     11.64 o 
   9   3  18       28.09       25.21      7.74 o 
  10   3  18       11.65       17.40     11.89 o 
  11   3  18        0.67        8.08     12.32 o 
  12   3  18       36.55       37.04     11.61 o 
   0   4  18        4.99        8.58     22.16 o 
   1   4  18      581.89      576.53     22.99 o 
   2   4  18        4.66       14.58     10.38 o 
   3   4  18       54.63       48.12      8.04 o 
   4   4  18        8.06       12.62      9.66 o 
   5   4  18       12.88       24.65      8.57 o 
   6   4  18      143.82      140.33     15.55 o 
   7   4  18        0.07       38.14     11.46 o 
   8   4  18      144.46      133.34     13.15 o 
   9   4  18       14.84       21.32     11.12 o 
  10   4  18       27.69       58.79     13.74 o 
  11   4  18        0.11       18.31     13.19 o 
   1   5  18        4.73       12.63      8.31 o 
   2   5  18      176.80      137.88     12.18 o 
   3   5  18      297.08      288.33     17.96 o 
   4   5  18        2.91       39.65      9.19 o 
   5   5  18       38.26       45.52      9.59 o 
   6   5  18       48.26       45.04      8.69 o 
   7   5  18       93.33       67.53     10.15 o 
   8   5  18       44.68       37.43      9.72 o 
   9   5  18        1.16       27.41      9.59 o 
  10   5  18       15.57       12.56     14.28 o 
  11   5  18       17.99       36.29     10.18 o 
   0   6  18       95.76       97.06     23.93 o 
   1   6  18        3.92       18.05      8.69 o 
   2   6  18        0.25       24.14      6.57 o 
   3   6  18        3.75       16.91      8.97 o 
   4   6  18       69.41       76.56     11.31 o 
   5   6  18      159.08      136.99     11.04 o 
   6   6  18       16.09       29.58      9.04 o 
   7   6  18        0.06       32.81      7.96 o 
   8   6  18        8.32       18.15     12.22 o 
   9   6  18       27.23       22.57      9.44 o 
  10   6  18       37.24       21.80     10.60 o 
   1   7  18       64.98       72.54     10.19 o 
   2   7  18       81.64       89.08      9.92 o 
   3   7  18       60.61       49.74     10.20 o 
   4   7  18       93.16       86.15     10.59 o 
   5   7  18        0.43       20.99      9.47 o 
   6   7  18       95.12       91.56     11.38 o 
   7   7  18      275.11      290.13     29.76 o 
   8   7  18        7.02       35.93      9.99 o 
   9   7  18        2.86       10.80      9.17 o 
   0   8  18       25.90       32.94     12.20 o 
   1   8  18        2.99       17.41     10.98 o 
   2   8  18      200.51      196.53     17.76 o 
   3   8  18      151.12      137.72     13.96 o 
   4   8  18        1.35       25.98      9.22 o 
   5   8  18      231.54      277.16     22.32 o 
   6   8  18       80.03       86.21     12.67 o 
   7   8  18        7.18       34.33     11.97 o 
   8   8  18       29.26       27.65     12.80 o 
   1   9  18      267.05      291.29     28.41 o 
   2   9  18       70.48       59.42     10.02 o 
   3   9  18        0.01       19.45     13.41 o 
   4   9  18        0.53       16.02      9.99 o 
   5   9  18      196.18      193.17     32.42 o 
   6   9  18        6.19        5.49     14.12 o 
   0  10  18        8.89       23.83     15.41 o 
   1  10  18       47.63       26.24      9.30 o 
   2  10  18       25.83       41.37     10.62 o 
   3  10  18      190.68      187.33     30.10 o 
   1   1  19        0.04        9.11     14.10 o 
   2   1  19      108.25      119.53     16.30 o 
   3   1  19       34.31       48.68     14.10 o 
   4   1  19        8.29       15.05      8.51 o 
   5   1  19       44.84       35.89     10.95 o 
   6   1  19       45.41       61.25     11.15 o 
   7   1  19      157.69       98.05     11.63 o 
   8   1  19        2.91        8.71      9.21 o 
   9   1  19        9.13       30.41     10.01 o 
  10   1  19        0.02       13.86     16.28 o 
  11   1  19       27.16       24.25     13.77 o 
   0   2  19       14.59       30.99     15.21 o 
   1   2  19      104.79      107.19     14.89 o 
   2   2  19       44.66       56.11     10.77 o 
   3   2  19      567.37      545.17     26.82 o 
   4   2  19        7.24       40.83     10.02 o 
   5   2  19       54.72       38.08      9.39 o 
   6   2  19       15.22       32.57      8.70 o 
   7   2  19        3.27       29.95      9.13 o 
   8   2  19        4.66       16.42      9.22 o 
   9   2  19       44.04       53.40     10.69 o 
  10   2  19        1.26       29.05     10.62 o 
  11   2  19       70.58       70.07     13.48 o 
   1   3  19      112.11      123.92     14.14 o 
   2   3  19        1.39       13.07     10.89 o 
   3   3  19       57.04       62.52     11.11 o 
   4   3  19       14.77       23.26     15.17 o 
   5   3  19       57.83       65.31     11.51 o 
   6   3  19      113.78       92.17     12.71 o 
   7   3  19      322.74      341.40     23.22 o 
   8   3  19       15.41       27.71     10.34 o 
   9   3  19       23.46       39.02     14.32 o 
  10   3  19        7.94       19.58     10.26 o 
  11   3  19        7.45       40.45     10.66 o 
   0   4  19       21.60       30.92     10.80 o 
   1   4  19       15.18       69.84     12.96 o 
   2   4  19       33.65       44.85     11.25 o 
   3   4  19       23.68       39.77      9.62 o 
   4   4  19       57.28       61.03     10.21 o 
   5   4  19        0.00       15.85      7.94 o 
   6   4  19       13.70       22.17     15.53 o 
   7   4  19        4.54       17.32     16.31 o 
   8   4  19       61.49       62.25     11.71 o 
   9   4  19       48.72       66.33     12.14 o 
  10   4  19       51.46       43.92     11.59 o 
   1   5  19        4.29       18.48      9.06 o 
   2   5  19       21.38       48.81     10.10 o 
   3   5  19        5.01       12.17      8.89 o 
   4   5  19       14.51        6.18      7.96 o 
   5   5  19        1.81       20.05      9.57 o 
   6   5  19       75.47       56.36      9.63 o 
   7   5  19       61.59       58.34     10.31 o 
   8   5  19        4.62       38.07     12.13 o 
   9   5  19       29.28       43.43     10.92 o 
  10   5  19        5.38       12.37     12.32 o 
   0   6  19        0.52       19.82     10.62 o 
   1   6  19       53.71       33.19     10.43 o 
   2   6  19      227.90      225.52     15.91 o 
   3   6  19       22.95       30.37     13.24 o 
   4   6  19       11.84       42.08      9.22 o 
   5   6  19       67.25       48.46     10.11 o 
   6   6  19       73.04       57.26     11.53 o 
   7   6  19       12.73       13.86      8.72 o 
   8   6  19       24.01       52.63     13.25 o 
   9   6  19        0.85       35.63     12.87 o 
   1   7  19       71.80       63.03     10.12 o 
   2   7  19      142.14      137.50     14.96 o 
   3   7  19       19.33       34.55     11.46 o 
   4   7  19       16.24       33.11      9.39 o 
   5   7  19       85.34      101.26     10.48 o 
   6   7  19       14.97       24.84      8.30 o 
   7   7  19        8.71       43.71     13.85 o 
   8   7  19        0.44       -4.82     12.06 o 
   0   8  19       34.70       27.31     12.29 o 
   1   8  19       10.70       33.30      9.01 o 
   2   8  19        9.34       25.29      9.33 o 
   3   8  19        1.03       16.54      9.89 o 
   4   8  19        5.38       -3.35     11.32 o 
   5   8  19       10.35       21.38      9.69 o 
   6   8  19       31.58       31.16     12.19 o 
   1   9  19        2.19       22.03     10.65 o 
   2   9  19      238.48      240.76     35.43 o 
   3   9  19       61.68       61.75     14.39 o 
   4   9  19        8.41       39.80     13.51 o 
   0   0  20       52.20        9.49     54.39 o 
   1   0  20       85.90      141.27     18.48 o 
   2   0  20      637.41      575.93     42.77 o 
   3   0  20      105.68       56.80     14.78 o 
   4   0  20       15.29       -8.61     14.83 o 
   5   0  20      274.24      217.05     24.63 o 
   6   0  20      302.81      263.65     25.21 o 
   7   0  20       21.48        4.75     13.11 o 
   8   0  20       28.46       50.90     15.25 o 
   9   0  20       98.87       86.14     17.77 o 
  10   0  20       29.14       13.09     17.88 o 
   1   1  20      394.80      303.47     21.25 o 
   2   1  20      536.12      490.97     29.05 o 
   3   1  20        7.76       30.73     14.48 o 
   4   1  20        6.67       39.24     11.15 o 
   6   1  20      174.81      157.43     15.68 o 
   7   1  20      266.28      182.99     16.59 o 
   8   1  20       22.18       23.29     12.88 o 
   9   1  20       27.80       34.31     10.12 o 
  10   1  20        9.42       32.63     11.19 o 
   0   2  20        7.90       31.82     15.40 o 
   1   2  20       16.38       39.55      9.08 o 
   2   2  20      223.16      216.82     18.10 o 
   3   2  20      544.51      525.55     32.45 o 
   4   2  20       66.85       67.37     10.64 o 
   5   2  20       49.79       44.60      9.30 o 
   6   2  20       21.29       15.30     12.09 o 
   7   2  20       10.27       15.53     12.16 o 
   8   2  20       30.31       28.24     11.12 o 
   9   2  20       62.56       56.09     10.72 o 
  10   2  20       28.01       37.81     12.43 o 
   1   3  20        1.48       41.31     10.34 o 
   2   3  20        0.83       20.23      9.60 o 
   3   3  20        9.65       12.68     15.69 o 
   4   3  20       38.74       43.12     11.59 o 
   5   3  20       26.96       26.67     13.97 o 
   6   3  20       48.93       53.86     10.58 o 
   7   3  20       45.34       44.52     10.65 o 
   8   3  20       43.23       57.83     12.08 o 
   9   3  20        0.75       14.95     10.14 o 
  10   3  20        0.11       23.12     18.33 o 
   0   4  20       26.16       17.82     24.97 o 
   1   4  20        1.46       20.28      9.44 o 
   2   4  20        4.16       31.37     10.88 o 
   3   4  20       78.99       77.15     13.34 o 
   4   4  20        0.39       25.38      9.87 o 
   5   4  20       60.08       70.17     12.42 o 
   6   4  20        1.72       26.46     12.53 o 
   7   4  20       40.01       37.63     12.53 o 
   8   4  20        6.16       28.07      9.13 o 
   9   4  20        0.11       31.90     10.39 o 
   1   5  20        3.57       11.21      9.74 o 
   2   5  20        0.26       15.46     15.63 o 
   3   5  20       69.83       82.25     14.37 o 
   4   5  20        3.46       17.51     10.39 o 
   5   5  20        0.31       34.43      8.75 o 
   6   5  20       18.10       30.97      9.45 o 
   7   5  20       19.52       21.93     10.48 o 
   8   5  20        0.02       52.76     14.27 o 
   0   6  20        3.41       37.01     17.71 o 
   1   6  20       42.79       37.72     11.10 o 
   2   6  20        0.16       24.93      9.40 o 
   3   6  20      110.94       91.70     11.32 o 
   4   6  20        0.00       22.69     14.03 o 
   5   6  20       34.31       29.20     10.03 o 
   6   6  20       12.96       35.33     11.18 o 
   7   6  20        2.01       31.81     11.05 o 
   1   7  20        1.87       30.68      9.78 o 
   2   7  20       35.33       26.03     10.30 o 
   3   7  20       23.40       34.22     11.29 o 
   4   7  20       12.87       18.85      7.16 o 
   5   7  20        1.48       16.09     12.35 o 
   6   7  20        9.69       27.73      9.16 o 
   0   8  20        0.89       11.38     14.55 o 
   1   8  20       59.18       50.05     10.17 o 
   2   8  20       32.84       39.31     10.52 o 
   3   8  20       46.63       55.79     11.34 o 
   4   8  20       13.09       28.28     10.41 o 
   1   1  21        5.87       32.73     11.05 o 
   2   1  21        0.60       30.32     10.13 o 
   3   1  21       47.08       40.40     11.00 o 
   4   1  21       22.87       25.98     11.53 o 
   5   1  21       33.41       39.98      9.86 o 
   6   1  21       53.48       55.85     11.18 o 
   7   1  21       65.51       48.35     11.31 o 
   8   1  21       24.41       43.95     11.57 o 
   9   1  21        4.23       13.75     12.93 o 
   0   2  21        8.74       35.48     13.82 o 
   1   2  21       39.65       36.39      9.57 o 
   2   2  21       89.18       51.26     10.35 o 
   3   2  21       11.90       39.87      9.49 o 
   4   2  21        2.03       15.77     11.89 o 
   5   2  21       57.96       45.08      9.76 o 
   6   2  21       17.41       30.07     15.20 o 
   7   2  21        0.70       18.64     10.17 o 
   8   2  21        8.83       21.78      7.70 o 
   9   2  21       12.04       26.70     11.32 o 
   1   3  21      349.13      401.93     30.03 o 
   2   3  21       99.97       92.71     13.16 o 
   3   3  21       19.16       23.58     16.66 o 
   4   3  21       23.04       25.16     10.37 o 
   5   3  21       15.35       28.09     10.74 o 
   6   3  21       26.67       19.75     10.50 o 
   7   3  21       82.73       68.84     18.55 o 
   8   3  21       67.94       72.25     13.14 o 
   0   4  21        9.39       48.62     21.20 o 
   1   4  21       13.23       10.73     17.70 o 
   2   4  21       24.01       44.99     12.56 o 
   3   4  21       84.93       91.85     13.25 o 
   4   4  21       35.18       55.31     11.10 o 
   5   4  21       10.43       35.59      9.37 o 
   6   4  21        9.79       31.87      9.87 o 
   7   4  21        6.49       27.33     12.82 o 
   8   4  21        0.34        8.84     13.03 o 
   1   5  21       60.40       46.83     10.69 o 
   2   5  21        0.02       13.25      9.20 o 
   3   5  21       31.17       20.82     10.36 o 
   4   5  21        5.06       15.81      9.30 o 
   5   5  21        1.07       27.63     17.52 o 
   6   5  21        3.17       36.08     10.88 o 
   7   5  21        0.06       19.45     14.94 o 
   0   6  21      213.92      307.91     45.71 o 
   1   6  21       44.16       47.34     12.04 o 
   2   6  21        1.09       16.58      9.42 o 
   3   6  21        3.48       24.40     11.21 o 
   4   6  21       28.30       34.94      8.40 o 
   5   6  21        3.52       20.70     11.05 o 
   6   6  21       26.47       45.37     10.97 o 
   1   7  21       53.63       33.67     11.82 o 
   2   7  21       11.80       17.49      9.86 o 
   3   7  21        2.32       14.05     11.47 o 
   4   7  21      130.60      127.08     17.36 o 
   0   0  22       16.37       98.71     27.50 o 
   1   0  22        0.04       29.48     14.70 o 
   2   0  22       19.97       42.64     21.74 o 
   3   0  22      105.24      132.20     22.44 o 
   4   0  22       84.57       67.60     16.28 o 
   5   0  22      179.92      152.20     20.76 o 
   6   0  22       60.78       65.88     17.11 o 
   7   0  22       13.08       29.31     11.32 o 
   8   0  22       69.88       74.52     20.55 o 
   1   1  22       55.39       42.39     11.99 o 
   2   1  22       50.92       60.15     12.24 o 
   3   1  22        0.09        9.32      9.33 o 
   4   1  22       32.07       24.63      9.75 o 
   5   1  22       12.25        6.00     23.79 o 
   6   1  22        8.55       19.51      9.30 o 
   7   1  22        1.12       11.83     12.48 o 
   8   1  22        0.40       30.09     12.68 o 
   0   2  22      202.93      152.15     24.88 o 
   1   2  22        2.48       22.70     11.32 o 
   2   2  22        0.00       28.74     10.96 o 
   3   2  22       31.63       49.30     11.44 o 
   4   2  22       82.96       66.63     11.27 o 
   5   2  22       47.29       63.22     11.47 o 
   6   2  22        0.19       -4.49     12.84 o 
   7   2  22        0.22       34.20     10.55 o 
   1   3  22       29.61       39.98     10.50 o 
   2   3  22       14.97       19.79      9.96 o 
   3   3  22       11.72       15.12     10.30 o 
   4   3  22        3.60       21.68     17.54 o 
   5   3  22       43.53       32.98     12.28 o 
   6   3  22       42.99       75.47     13.66 o 
   7   3  22        0.48       17.27     10.34 o 
   0   4  22      109.52       91.31     14.93 o 
   1   4  22       15.81       20.06     14.01 o 
   2   4  22       22.24       33.62     11.18 o 
   3   4  22       14.60       30.53      9.54 o 
   4   4  22        2.75       18.24      9.18 o 
   5   4  22       42.94       38.53     10.09 o 
   6   4  22        0.03       13.40     11.44 o 
   1   5  22       16.20       22.33     10.53 o 
   2   5  22       14.50       28.67     10.87 o 
   3   5  22        3.98       23.32     10.28 o 
   4   5  22        4.98        8.45     13.53 o 
   5   5  22       11.78       30.20     10.57 o 
   0   6  22      270.23      348.25     54.17 o 
   1   6  22        1.19       15.31     13.94 o 
   2   6  22        3.29       17.09     11.19 o 
   3   6  22        6.63       20.26     10.81 o 
   1   1  23       59.17       51.56     10.97 o 
   2   1  23        0.00       10.64     10.28 o 
   3   1  23        1.18       11.88      9.63 o 
   4   1  23      132.18       73.11     11.61 o 
   5   1  23        1.77       29.93     13.46 o 
   6   1  23       19.57       18.11     10.65 o 
   0   2  23       30.69       18.90     15.61 o 
   1   2  23       24.16       30.65      8.60 o 
   2   2  23        1.50        9.42     15.95 o 
   4   2  23       39.16       48.06     11.47 o 
   5   2  23       38.76       61.95     10.73 o 
   1   3  23        0.00       36.96     10.26 o 
   2   3  23        3.71       14.38      9.65 o 
   3   3  23        2.97       14.45     11.02 o 
   4   3  23      143.13      148.93     18.87 o 
   5   3  23       24.89       22.56     11.82 o 
   0   4  23       56.58       57.96     16.09 o 
   1   4  23        0.00        8.78     12.40 o 
   2   4  23        0.01       18.65      9.04 o 
   3   4  23       98.49       76.73     11.97 o 
   4   4  23        0.25       26.24     15.40 o 
   1   5  23      155.59      174.43     22.14 o 
   0   0  24      101.87       67.07     24.57 o 
   1   0  24        0.94        7.18     15.06 o 
   2   0  24        8.04       21.16     17.01 o 
   3   0  24        7.81       13.84     16.39 o 
   1   1  24        0.39       33.87     12.37 o 
   2   1  24        3.07       21.29      9.65 o 
   3   1  24        0.70       20.20     14.67 o 
   0   2  24      148.82      103.64     21.75 o 
   1   2  24       22.37       22.80     12.88 o 
   2   2  24        3.89       25.95     12.06 o 
                                                 
